# Supplementary material for: Genetic control of longissimus dorsi muscle gene expression variation and joint analysis with phenotypic quantitative trait loci in pigs
Source: BMC Genomics. 2019 Jan 3;20:3. doi: 10.1186/s12864-018-5386-2 (PMC6319002; doi:10.1186/s12864-018-5386-2)
Supplement: Supplementary file 1 — Table S1. Expression quantitative trait loci (eQTL) mapped for longissimus dorsi muscle transcripts from the MSUPRP (n = 168). Table S2. Phenotypic QTL identified in the F2 MSUPRP. Table S3. Results of conditional analysis for expression QTL co-localized with phenotypic QTL. Table S4. Pearson correlations of genes associated with the H3GA0052416 marker on SSC15 and protein percent. Table S5. Conditional analysis: PRKAG3 SNP effect on eQTL gene’s expression. Table S6. Comparison of RT-qPCR and RNA-seq CHRNA9 gene expression association with SNP DIAS0000678. Table S7. Summary statistics for phenotypic traits for the MSUPRP and the subsample used in this study. (XLSX 200 kb) [file 12864_2018_5386_MOESM1_ESM.xlsx]

## Sheet: Table S1
Table S1. Expression quantitative trait loci (eQTL) mapped for Longuissimus dorsi muscle transcripts from the MSUPRP (n=168)
Identifier1	Gene	SSC Gene2	Interval Gene3		Strand4	Heritability	pvalue LRT5	qvalue LRT6	SSC eQTL7	Peak SNP8	Position Peak SNP	Effect9	pvalue Peak SNP10	qvalue Peak SNP11	Interval eQTL12			Associations13	Regulator14	Distance15	Mean LD16	Std.Dev. LD
			Start	End											Start	End	Range
XLOC_000014	THBS2	1	854559	883694	+	0.427732	1.99737e-06	0.000329199	1	MARC0044150	205163	+	5.86079e-16	1.35748e-11	205163	705066	499903	3	Plausible Local	649396	0.6397	0.1159
XLOC_001240	WTAP	1	7622543	7661042	-	0.453468	0.00211923	0.0410725	1	ALGA0000683	7615171	-	2.40784e-11	5.57704e-07	4699533	12496804	7797271	23	Local	7372	0.5501	0.1764
XLOC_001248	SSC1:8.92*	1	8922169	8925125	-	0.446641	0.00118004	0.0284904	1	MARC0061528	6662020	-	1.94358e-07	0.00450172	6662020	6662020	0	1	Distant Same SSC	2260149	NA	NA
XLOC_001268	IYD	1	15757679	15779537	-	0.276478	0.0209156	0.154119	1	ALGA0001269	14970213	+	1.16903e-10	2.70771e-06	14946721	15975108	1028387	7	Local	787466	0.5814	0.1459
XLOC_001321	SSC1:27.93*	1	27934543	27941426	-	0.422971	0.0173804	0.139112	1	MARC0096577	27904779	+	4.56091e-09	0.000103939	27904779	27904779	0	1	Distant Same SSC	29764	NA	NA
XLOC_000116	SNORA70	1	28258954	28262253	+	0.180843	0.0819418	0.326877	1	ASGA0001823	27230189	-	3.20577e-07	0.00738152	27230189	27230189	0	1	Distant Same SSC	1028765	NA	NA
XLOC_000287	SSC1:76.89*	1	76886742	76895821	+	0.496856	0.000146378	0.00745834	1	M1GA0026413	76900103	-	1.55926e-07	0.00361156	76900103	76900103	0	1	Plausible Local	4282	NA	NA
XLOC_001579	TXNL1	1	105973628	106013526	-	1.73118e-08	0.5	0.5	11	DRGA0011469	71780074	-	2.41763e-07	0.00559971	71780074	71780074	0	1	Distant	NA	NA	NA
XLOC_001624	TEX9	1	115526093	115607933	-	0.376371	9.36226e-06	0.00106492	15	H3GA0052416	121806256	+	3.60488e-08	0.0006086	121561503	122218534	657031	3	Distant	NA	0.8283	0.0535
XLOC_001684	HYPK	1	127758375	127767756	-	0.284113	0.000642547	0.0200743	11	ALGA0063402	68440344	+	9.21864e-08	0.00210496	68440344	68440344	0	1	Distant	NA	NA	NA
XLOC_000661	ZWILCH	1	164481770	164528836	+	0.409349	1.96239e-05	0.0018536	1	ALGA0006467	151342109	+	1.204e-07	0.0027887	151342109	151342109	0	1	Distant Same SSC	13139661	NA	NA
XLOC_001872	MYO9A	1	169366819	169597167	-	0.0685681	0.254673	0.5	11	ALGA0063402	68440344	-	4.17328e-07	0.00966472	68440344	68440344	0	1	Distant	NA	NA	NA
XLOC_001960	SSC1:194.32*	1	194318826	194321153	-	0.095881	0.230187	0.5	1	INRA0005641	192781281	-	8.21993e-08	0.0019039	192781281	192781281	0	1	Distant Same SSC	1537545	NA	NA
XLOC_000813	IFN-OMEGA-2	1	201623473	201624003	+	0.497604	5.7988e-05	0.00389268	1	MARC0097296	199414589	+	7.0684e-09	0.000161782	195083494	217219988	22136494	7	Local	2208884	0.775	0.1893
XLOC_000838	SSC1:203.8*	1	203796845	203800234	+	0.448562	0.000964042	0.025237	1	ALGA0007868	214575706	+	1.02487e-07	0.00237381	184510294	214575706	30065412	3	Local	10775472	0.7392	0.1798
XLOC_000964	TDRD7	1	239281648	239368659	+	0.206066	0.0142416	0.124435	10	H3GA0028897	322402	-	1.84534e-07	0.00413659	322402	322402	0	1	Distant	NA	NA	NA
XLOC_000997	SMC2	1	245409410	245484826	+	0.203971	0.10392	0.374168	1	ASGA0006468	243287481	-	7.37032e-08	0.00168612	243287481	243287481	0	1	Distant Same SSC	2121929	NA	NA
XLOC_001012	SSC1:247.05*	1	247046365	247068762	+	0.750065	9.35801e-14	7.55753e-10	1	ASGA0006358	240220697	-	2.4364e-20	5.64295e-16	224958997	261846119	36887122	102	Local	6825668	0.4136	0.1848
XLOC_001012	SSC1:247.05*	1	247046365	247068762	+	0.750065	9.35801e-14	7.55753e-10	1	ALGA0008268	228387658	-	1.24906e-09	2.89296e-05	228387658	240243132	11855474	5	Distant Same SSC	18658707	0.6666	0.2803
XLOC_001015	SSC1:247.08*	1	247075183	247084152	+	0.618935	8.74836e-06	0.00101657	1	DRGA0002242	242393537	-	1.238e-08	0.000201453	229638669	248798103	19159434	10	Local	4681646	0.6492	0.155
XLOC_001030	MUSK	1	251650290	251760276	+	0.656496	1.64491e-06	0.000288788	1	DIAS0000858	251665021	+	1.01349e-12	2.34745e-08	224434857	268598928	44164071	48	Local	14731	0.5003	0.1755
XLOC_002214	SLC46A2	1	253556919	253569950	-	0.60436	2.41266e-11	3.89693e-08	1	H3GA0004299	252859426	-	2.12918e-17	4.93161e-13	85230604	260424805	175194201	55	Local	697493	0.489	0.1898
XLOC_002338	TOR1A	1	269972630	269985522	-	0.269972	5.41628e-06	0.000704698	1	ASGA0007810	268780387	-	6.81657e-10	1.57629e-05	267920147	270522085	2601938	5	Local	1192243	0.8151	0.0874
XLOC_011749	MRPL21	2	4193648	4208185	+	0.346311	0.00567599	0.0725306	2	ALGA0011389	4085478	-	4.59923e-08	0.00104401	3689100	4085478	396378	2	Plausible Local	108170	0.8487	NA
XLOC_013038	FRMD8	2	6813345	6843978	-	0.39989	0.00188463	0.0382386	2	ASGA0098756	12241972	-	4.49054e-08	0.000725439	6382992	12241972	5858980	3	Local	5397994	0.426	0.0558
XLOC_011872	SYT7	2	9947737	10012688	+	0.526071	0.000803541	0.0227698	2	CASI0008622	9860198	-	1.92521e-07	0.00445917	9860198	9860198	0	1	Distant Same SSC	87539	NA	NA
XLOC_011873	CPSF7	2	10086598	10120427	+	0.369749	1.78748e-06	0.00030391	2	DIAS0000337	10189489	+	1.00021e-10	2.31669e-06	8418042	10189489	1771447	4	Local	69062	0.7158	0.1383
XLOC_013162	ENSSSCG00000032195	2	13343337	13385378	-	0.779009	3.63674e-12	1.17481e-08	2	ALGA0012049	13307467	-	1.25514e-16	2.90715e-12	8368988	25749441	17380453	41	Local	35870	0.3981	0.1855
XLOC_013275	SSC2:37.16*	2	37159654	37168860	-	0.754957	3.73638e-09	2.62391e-06	2	ASGA0010300	43779620	-	1.0739e-12	2.48736e-08	36098407	81851488	45753081	16	Local	6610760	0.4694	0.1831
XLOC_012063	USH1C	2	41593810	41647251	+	0.630965	1.06408e-06	0.000207073	2	ASGA0010093	40098991	+	2.83265e-08	0.000656099	40098991	41570652	1471661	6	Plausible Local	1494819	0.7212	0.1475
XLOC_013358	ZNF672	2	52297341	52312492	-	0.335447	0.00459967	0.0645871	2	ASGA0010510	50750725	+	5.6272e-10	1.30337e-05	39701975	60428931	20726956	7	Local	1546616	0.667	0.1331
XLOC_013485	ENSSSCG00000027013	2	61768423	62070952	-	0.267015	0.0243023	0.168107	2	MARC0081387	50110622	+	1.43403e-07	0.0033215	50110622	60428931	10318309	2	Distant Same SSC	11657801	0.9213	NA
XLOC_012481	AP3D1	2	76428364	76474672	+	0.0796409	0.180674	0.5	2	MARC0052828	73521913	+	2.49754e-07	0.00578481	73521913	73521913	0	1	Distant Same SSC	2906451	NA	NA
XLOC_012529	ADAMTS2	2	79182949	79406877	+	0.0549727	0.281969	0.5	10	MARC0095528	26615215	+	4.31641e-07	0.00515451	26434472	26615215	180743	2	Distant	NA	0.9136	NA
XLOC_013830	SSC2:88.54*	2	88540154	88552568	-	0.782938	5.64476e-11	7.16022e-08	2	ALGA0014302	88286276	+	1.75746e-13	4.07062e-09	85633294	116639445	31006151	12	Local	253878	0.5903	0.1792
XLOC_012611	SSC2:89.46*	2	89456750	89458820	+	2.01983e-09	0.5	0.5	8	MARC0101213	75868470	-	2.53381e-07	0.00586881	75868470	75868470	0	1	Distant	NA	NA	NA
XLOC_012647	RHOBTB3	2	102334753	102491856	+	0.509774	5.80817e-05	0.00389268	2	ALGA0116861	102318837	+	2.58586e-11	5.98937e-07	88614116	119098798	30484682	32	Local	15916	0.5777	0.1827
XLOC_012651	SSC2:103.42*	2	103415233	103429494	+	0.0168487	0.377161	0.5	2	MARC0036523	102044895	-	3.17626e-07	0.00699598	102044895	102044895	0	1	Distant Same SSC	1370338	NA	NA
XLOC_013923	SNORA31	2	130937682	131015832	-	0.297394	0.115424	0.39465	2	ASGA0011926	131011402	+	2.45205e-09	3.37239e-05	128812713	146010779	17198066	23	Local	4430	0.5544	0.1848
XLOC_012732	ADAMTS19	2	132144239	132410945	+	0.468222	2.36429e-05	0.00212156	2	DRGA0003595	131040726	+	2.02106e-12	4.68118e-08	129949246	135945436	5996190	6	Local	1103513	0.7124	0.1194
XLOC_014034	ENSSSCG00000035062	2	143158581	143271214	-	0.521416	4.71155e-06	0.000637665	2	ASGA0102830	143130658	-	1.70775e-14	3.95548e-10	139019678	148914582	9894904	42	Local	27923	0.4947	0.1767
XLOC_014034	ENSSSCG00000035062	2	143158581	143271214	-	0.521416	4.71155e-06	0.000637665	9	ASGA0098400	24701518	+	1.24999e-05	0.00716005	24701518	24701518	0	1	Distant	NA	NA	NA
XLOC_014988	SSC3:0.75*	3	746247	752819	-	0.325424	0.000162209	0.00801221	3	ASGA0100357	502524	+	8.51553e-11	1.97237e-06	502524	6092831	5590307	4	Local	243723	0.4655	0.1459
XLOC_014226	SSC3:7.65*	3	7652213	7655083	+	0.306024	0.0148341	0.127312	3	ALGA0124353	26505996	+	9.05073e-08	0.00161456	26505996	28362379	1856383	4	Distant Same SSC	18850913	0.5407	0.3165
XLOC_015081	ENSSSCG00000038901	3	8930812	8947291	-	0.461833	1.18755e-05	0.00125368	3	DBWU0000400	9555878	-	2.92612e-11	5.68388e-07	5129774	15233254	10103480	29	Local	608587	0.3891	0.2008
XLOC_014291	LIMK1	3	11252658	11319153	+	0.284914	0.000749706	0.0220168	3	ALGA0119936	4544334	+	7.0944e-08	0.00163794	4544334	4544334	0	1	Distant Same SSC	6708324	NA	NA
XLOC_014295	GTF2IRD1	3	11538123	11655949	+	0.0870133	0.183404	0.5	3	MARC0027888	12124005	+	1.06395e-08	0.000233652	12124005	14423603	2299598	6	Distant Same SSC	468056	0.6052	0.1599
XLOC_015221	UQCRC2	3	24196583	24229040	-	0.74112	1.33217e-08	6.94106e-06	3	ASGA0099825	24835225	+	9.80715e-14	2.27153e-09	7321370	98396450	91075080	66	Local	606185	0.4987	0.182
XLOC_015250	BFAR	3	28572261	28612252	-	0.556573	2.54715e-07	6.74453e-05	3	MARC0056802	27716152	+	1.98677e-08	0.000433831	7321370	36867729	29546359	21	Local	856109	0.6343	0.1489
XLOC_014474	TRAP1	3	38536671	38610245	+	0.614125	1.2103e-06	0.000227311	3	MARC0057691	38163843	-	6.79776e-09	0.00015745	32402108	51250714	18848606	13	Local	372828	0.7157	0.1515
XLOC_014568	ZC3H8	3	44161271	44211493	+	2.8583e-05	0.5	0.5	1	ALGA0008908	243467061	-	3.84345e-07	0.0089022	243467061	243467061	0	1	Distant	NA	NA	NA
XLOC_015465	SSC3:51.31*	3	51311338	51317411	-	0.112052	0.105747	0.37713	3	MARC0057813	45825165	+	5.91342e-10	1.36967e-05	24835225	81392117	56556892	34	Local	5486173	0.6211	0.1409
XLOC_014611	LYG2	3	55017572	55032344	+	0.691217	2.98951e-06	0.000447098	3	MARC0027326	59589286	-	1.27186e-11	2.94588e-07	51022229	79632563	28610334	19	Local	4556942	0.6242	0.1359
XLOC_015484	ENSSSCG00000008183	3	55025731	55054439	-	0.311708	0.00197835	0.039335	10	H3GA0028897	322402	-	2.21523e-07	0.00499325	322402	322402	0	1	Distant	NA	NA	NA
XLOC_015497	COX5B	3	56629272	56632180	-	0.369387	6.22409e-05	0.00412014	10	H3GA0028897	322402	-	2.03643e-07	0.00446511	322402	322402	0	1	Distant	NA	NA	NA
XLOC_014633	ENSSSCG00000036224	3	57214452	57323512	+	0.647427	2.51276e-06	0.00039404	3	ALGA0019221	57317648	-	9.38097e-12	2.17282e-07	54624257	61216942	6592685	7	Local	5864	0.6972	0.1211
XLOC_015563	SMYD5	3	69552051	69571192	-	0.186442	0.0177701	0.140767	3	ASGA0097171	69535013	-	3.83352e-09	8.8792e-05	69535013	71115237	1580224	4	Local	17038	0.621	0.1308
XLOC_014804	SSC3:97.38*	3	97378168	97382127	+	0.666922	5.06495e-05	0.00357461	3	ASGA0015528	97503886	-	2.98241e-09	6.82795e-05	97285840	97637172	351332	3	Local	121759	0.3961	0.1116
XLOC_015704	SSC3:97.39*	3	97387914	97395497	-	0.414383	4.84564e-05	0.003538	3	ALGA0020313	97637172	-	1.47023e-07	0.00203246	81797395	110028651	28231256	6	Local	241675	0.4509	0.1449
XLOC_014818	MAP4K3	3	100884969	101084845	+	0.500222	1.22881e-08	6.61593e-06	3	ASGA0097775	101024971	+	6.76938e-11	1.56792e-06	98860730	104154405	5293675	3	Local	59874	0.602	0.1776
XLOC_014818	MAP4K3	3	100884969	101084845	+	0.500222	1.22881e-08	6.61593e-06	4	DRGA0005020	101740396	-	2.8572e-08	0.000330892	101740396	101740396	0	1	Distant	NA	NA	NA
XLOC_015766	PPP1CB	3	110434755	110475170	-	0.339629	0.0371188	0.211689	9	H3GA0026777	21735833	+	9.84203e-07	0.0075987	21735833	21735833	0	1	Distant	NA	NA	NA
XLOC_015766	PPP1CB	3	110434755	110475170	-	0.339629	0.0371188	0.211689	10	DRGA0010583	57995042	-	1.51154e-07	0.00184828	57609285	57995042	385757	2	Distant	NA	0.7878	NA
XLOC_016702	WDR97	4	588413	605455	-	0.652577	3.60415e-07	9.08683e-05	4	ASGA0017011	2105831	-	4.07213e-07	0.00934879	2105831	2105831	0	1	Distant Same SSC	1500376	NA	NA
XLOC_016048	ANXA13	4	15707607	15768069	+	0.410117	0.0010231	0.0260238	4	ASGA0099287	15655956	-	6.84595e-08	0.00157715	14771570	16486634	1715064	4	Local	51651	0.6266	0.185
XLOC_016124	NIPAL2	4	38490228	38587448	+	0.363982	0.0013395	0.0310411	4	INRA0013802	38554485	-	4.74319e-09	0.000109862	36058234	38554485	2496251	2	Local	32963	0.7756	NA
XLOC_016868	SLC26A7	4	45409866	45637418	-	0.37473	0.00140605	0.0322135	4	MARC0091543	44952330	-	1.07241e-07	0.00248392	44289725	51608376	7318651	3	Local	457536	0.6953	0.1521
XLOC_016878	RIPK2	4	47026055	47075138	-	0.294091	0.000915439	0.0246026	4	INRA0014030	46176851	-	6.65904e-10	1.54237e-05	35080192	46523453	11443261	8	Plausible Local	849204	0.5647	0.1444
XLOC_016979	UBE2V2	4	79575512	79654680	-	0.35178	0.000990797	0.0256876	9	MARC0032537	112646267	+	3.55891e-07	0.00824314	112646267	112646267	0	1	Distant	NA	NA	NA
XLOC_016983	PRRX1	4	80427552	80502691	-	0.511943	1.30888e-05	0.00133804	4	ALGA0026228	81384328	+	4.20664e-07	0.00528711	80163471	81384328	1220857	2	Local	881637	0.3484	NA
XLOC_016282	DPT	4	82287757	82321850	+	0.524315	1.24173e-09	1.09438e-06	4	ALGA0026359	85412075	+	6.61251e-09	0.000153159	38753141	88684307	49931166	13	Local	3090225	0.4782	0.1779
XLOC_017003	ENSSSCG00000031427	4	83051466	83086539	-	0.258374	0.124386	0.408682	11	ALGA0063700	71619677	+	1.24497e-08	0.000282049	71619677	71619677	0	1	Distant	NA	NA	NA
XLOC_017029	NUF2	4	87162739	87194171	-	0.61104	8.03397e-09	4.50531e-06	4	DRGA0004971	87174159	+	4.77879e-10	1.10686e-05	80427076	102712758	22285682	15	Local	11420	0.6892	0.1241
XLOC_017039	DUSP12	4	88809364	88819383	-	0.472424	8.86812e-05	0.00528553	2	ALGA0116547	139310250	-	7.36406e-06	0.00912909	139310250	139310250	0	1	Distant	NA	NA	NA
XLOC_017039	DUSP12	4	88809364	88819383	-	0.472424	8.86812e-05	0.00528553	4	WUR10000057	89449590	-	1.58535e-08	0.000367199	83900192	99805067	15904875	21	Local	630207	0.5312	0.1671
XLOC_017194	ADAMTSL4	4	98575998	98589563	-	0.733041	5.23552e-08	1.8792e-05	4	ASGA0021291	97656959	-	4.87701e-11	1.12961e-06	97656959	105130745	7473786	12	Local	919039	0.5719	0.1727
XLOC_016491	APH1A	4	98817453	98821384	+	0.265918	0.0202833	0.151859	4	ASGA0091191	98744529	+	3.91522e-09	9.06843e-05	98744529	99787100	1042571	2	Local	72924	0.9057	NA
XLOC_016526	SSC4:100.49*	4	100487251	100502293	+	0.444165	7.1317e-07	0.000157796	4	ASGA0021403	100174749	-	2.27948e-13	5.27973e-09	73332802	104751739	31418937	23	Local	312502	0.5197	0.1803
XLOC_017310	TMEM167B	4	110965893	110971513	-	0.0165047	0.419273	0.5	4	H3GA0014260	111493397	+	1.21921e-07	0.00282392	110758451	111493397	734946	2	Local	521884	0.9283	NA
XLOC_016611	CLCC1	4	111080609	111105949	+	0.285387	0.0193695	0.148484	4	ASGA0022128	111073334	-	3.27007e-07	0.00713137	111073334	111073334	0	1	Plausible Local	7275	NA	NA
XLOC_016616	SLC25A24	4	111580031	111636259	+	0.29391	0.02039	0.152103	4	ALGA0028103	110644647	+	5.31737e-10	1.23161e-05	109458171	115921374	6463203	19	Local	935384	0.4667	0.1928
XLOC_016625	DBT	4	117875741	117936551	+	0.345092	0.00104959	0.0263314	4	ALGA0028598	116941459	+	5.94677e-07	0.00746606	116941459	116963398	21939	2	Distant Same SSC	934282	0.9306	NA
XLOC_017339	SSC4:118.17*	4	118165072	118166873	-	0.344879	0.00491494	0.0667111	4	DRGA0005253	117972308	-	2.19359e-11	5.02429e-07	112315026	118595949	6280923	11	Local	192764	0.539	0.1735
XLOC_017342	PALMD	4	118372944	118428410	-	0.714868	4.94194e-07	0.000117386	4	ALGA0028699	118273989	+	1.42524e-07	0.00324731	118273989	118273989	0	1	Distant Same SSC	98955	NA	NA
XLOC_017352	ENSSSCG00000039854	4	122232229	122343201	-	2.44409e-09	0.5	0.5	4	H3GA0014562	122354410	+	3.59137e-08	0.000824261	119568706	122354410	2785704	7	Local	11209	0.753	0.1205
XLOC_016665	7SK	4	126716966	126725818	+	0.00542573	0.479223	0.5	4	ASGA0023262	126431841	+	3.42264e-08	0.000792751	120543482	126819743	6276261	10	Local	285125	0.7257	0.1079
XLOC_017389	SSC4:127.75*	4	127750138	127752942	-	0.0735823	0.331653	0.5	3	ALGA0017206	5562570	-	8.80608e-07	0.00903796	5562570	11626584	6064014	2	Distant	NA	0.9399	NA
XLOC_017389	SSC4:127.75*	4	127750138	127752942	-	0.0735823	0.331653	0.5	4	INRA0017729	127329631	-	1.17062e-06	0.00903796	127329631	127329631	0	1	Distant Same SSC	420507	NA	NA
XLOC_018265	LGALS1	5	10147115	10158615	-	0.526478	0.000780361	0.0224277	5	ALGA0121183	10597987	+	1.13778e-07	0.00263534	10589336	10597987	8651	2	Distant Same SSC	439372	0.5503	NA
XLOC_017566	TST	5	10744547	10763360	+	0.440606	5.39384e-05	0.00371053	5	ASGA0024190	10738514	+	2.26701e-08	0.000516308	9254385	10738514	1484129	5	Plausible Local	6033	0.7329	0.0917
XLOC_018317	ENSSSCG00000033660	5	17167275	17209291	-	0.289803	0.000867755	0.0238205	5	ASGA0024648	14280338	+	1.11643e-08	0.000258587	14280338	16888184	2607846	6	Distant Same SSC	2886937	0.6587	0.1159
XLOC_018423	TIMELESS	5	21759475	21787528	-	0.260202	0.00776873	0.0888315	5	ASGA0025072	21487564	+	5.73615e-09	0.000132861	19879099	22323436	2444337	3	Local	271911	0.8351	0.0953
XLOC_018435	RDH16	5	22228042	22293249	-	0.494446	7.59448e-05	0.004773	5	ALGA0031253	21534750	-	1.25914e-10	2.91643e-06	18058383	26395711	8337328	18	Local	693292	0.6166	0.1584
XLOC_017822	PKP2	5	41424795	41509779	+	0.291032	7.95261e-06	0.000951485	15	H3GA0052416	121806256	+	4.09342e-07	0.00946671	121806256	121806256	0	1	Distant	NA	NA	NA
XLOC_017831	ENSSSCG00000031192	5	43223310	43352875	+	0.599287	3.73648e-08	1.47199e-05	5	ALGA0031831	43941938	+	2.4955e-11	5.62105e-07	23525957	47666624	24140667	7	Local	589063	0.6112	0.1914
XLOC_018608	ENSSSCG00000034914	5	63418482	63514566	-	0.6341	8.01098e-08	2.53713e-05	5	MARC0032063	38350676	+	1.89109e-14	4.38013e-10	25923083	72610454	46687371	13	Local	25067806	0.5571	0.1659
XLOC_018694	SLC38A4	5	77411269	77489304	-	0.530025	0.000419401	0.0151209	5	INRA0020054	77152078	-	9.10528e-08	0.00210896	75517483	78420676	2903193	6	Local	259191	0.7785	0.0907
XLOC_018699	RPAP3	5	77968547	78066390	-	0.0855201	0.121372	0.404454	5	M1GA0008047	80149376	+	1.84298e-07	0.0037332	77680830	80149376	2468546	3	Local	2082986	0.7442	0.1214
XLOC_018043	VDR	5	78266575	78281222	+	0.248837	0.000624579	0.0195888	5	H3GA0016945	80176523	+	3.32994e-07	0.00746147	80176523	80176523	0	1	Distant Same SSC	1895301	NA	NA
XLOC_018150	CCDC59	5	99357450	99367980	+	0.505173	0.000115628	0.00635245	5	ASGA0027146	101391118	+	1.40791e-11	3.261e-07	91936226	103990568	12054342	28	Local	2023138	0.4266	0.2107
XLOC_020152	FBXO31	6	1942242	1951238	-	0.524928	0.000470473	0.0164664	6	MARC0104032	1954969	+	1.31589e-08	0.000301899	1954969	1954969	0	1	Distant Same SSC	3731	NA	NA
XLOC_018893	ZDHHC7	6	3785415	3818241	+	0.260348	0.0104023	0.105143	6	M1GA0026119	3625829	+	6.88281e-08	0.0015942	3511646	3786822	275176	3	Local	159586	0.8453	0.0539
XLOC_020227	ENSSSCG00000002729	6	13683522	13791246	-	0.167279	0.0803123	0.322768	11	ALGA0063700	71619677	-	3.31062e-07	0.0075443	71619677	71619677	0	1	Distant	NA	NA	NA
XLOC_018969	NQO1	6	17292770	17302747	+	0.327815	0.000125078	0.00668959	15	H3GA0052416	121806256	+	7.53305e-09	0.00017448	121806256	122218534	412278	2	Distant	NA	0.8899	NA
XLOC_020273	ZNF319	6	19844974	19890593	-	0.177706	0.048217	0.246234	11	ALGA0063700	71619677	-	2.21052e-08	0.000507371	71619677	71619677	0	1	Distant	NA	NA	NA
XLOC_019118	HPN	6	44597134	44632026	+	3.62252e-07	0.5	0.5	6	ALGA0113420	68084724	+	9.79165e-08	0.00119895	43809208	71505842	27696634	3	Local	23452698	0.847	0.0468
XLOC_020480	CYP2B6	6	49110789	49178413	-	0.9677	9.50877e-19	1.53586e-14	6	H3GA0052545	42557931	+	1.30602e-14	3.02499e-10	42557931	163598597	121040666	9	Local	6552858	0.4966	0.27
XLOC_020530	ENSSSCG00000040410	6	51641623	51662472	-	4.10969e-09	0.5	0.5	11	MARC0092227	62892979	+	3.16603e-07	0.00719285	62892979	62892979	0	1	Distant	NA	NA	NA
XLOC_020556	PTGIR	6	52522731	52527608	-	0.0145359	0.457432	0.5	9	ALGA0054281	94177319	-	2.5928e-07	0.00568228	94177319	94177319	0	1	Distant	NA	NA	NA
XLOC_020599	TEAD2	6	54447884	54462323	-	0.0489368	0.341078	0.5	7	ASGA0034195	54567926	-	3.04499e-07	0.00632935	54567926	54567926	0	1	Distant	NA	NA	NA
XLOC_020599	TEAD2	6	54447884	54462323	-	0.0489368	0.341078	0.5	11	ASGA0051626	67775582	-	5.63648e-07	0.00632935	67775582	67775582	0	1	Distant	NA	NA	NA
XLOC_019389	ENSSSCG00000032978	6	56998398	57080627	+	0.338377	0.00289422	0.0500508	6	MARC0010680	49566391	+	4.98788e-08	0.00115529	49566391	49566391	0	1	Distant Same SSC	7432007	NA	NA
XLOC_019414	ETFB	6	58494784	58532304	+	0.537204	2.83744e-08	1.17047e-05	6	MARC0039619	44759890	+	1.25735e-07	0.00291227	44059341	65189989	21130648	6	Local	13734894	0.8942	0.0413
XLOC_019442	CCDC106	6	59764515	59772588	+	0.363368	0.00745479	0.0862534	6	M1GA0024771	44074175	-	4.72507e-08	0.00106778	44074175	71692218	27618043	4	Local	15690340	0.5417	0.1784
XLOC_019479	ENSSSCG00000032196	6	61836686	61907723	+	0.173448	0.0938707	0.351542	6	H3GA0017980	56221493	+	6.86789e-09	0.000154939	42970844	65189989	22219145	7	Local	5615193	0.8474	0.0776
XLOC_020785	INTS11	6	63593901	63607921	-	0.194057	0.117086	0.398057	6	ASGA0090044	59865226	+	8.98914e-09	9.14231e-05	44059341	65189989	21130648	6	Local	3728675	0.7034	0.2967
XLOC_020828	DNAJC11	6	67461589	67529989	-	0.273779	0.00586111	0.0742209	6	H3GA0052873	67428053	+	3.92317e-08	0.000475561	50141052	72597740	22456688	9	Local	33536	0.7625	0.1015
XLOC_019679	ZBTB40	6	80419660	80488154	+	0.098498	0.195242	0.5	6	ASGA0092734	86479214	+	5.67291e-08	0.000781275	78656410	90430281	11773871	17	Local	5991060	0.7226	0.112
XLOC_019733	TMEM222	6	84546889	84560426	+	0.0763834	0.266392	0.5	11	ALGA0063700	71619677	-	7.60295e-08	0.00176099	71619677	71619677	0	1	Distant	NA	NA	NA
XLOC_020978	SRSF4	6	85891364	86131721	-	0.0477502	0.295504	0.5	6	ALGA0109506	83013095	+	4.09125e-07	0.00947615	83013095	83013095	0	1	Distant Same SSC	2878269	NA	NA
XLOC_021057	GJA9	6	94815600	94817147	-	0.107198	0.196606	0.5	6	ASGA0028886	94163280	-	2.31569e-09	5.36359e-05	94163280	94505715	342435	2	Distant Same SSC	652320	0.864	NA
XLOC_019863	SSC6:104.08*	6	104083016	104085663	+	0.17043	0.153465	0.459202	6	MARC0107785	101289597	-	5.22874e-08	0.000955462	99931515	143493473	43561958	23	Local	2793419	0.6815	0.1286
XLOC_019906	ZNF397	6	119076677	119088054	+	0.268717	0.0558184	0.267028	6	MARC0031537	118367514	-	1.56648e-08	0.00035386	103566390	118367514	14801124	2	Distant Same SSC	709163	0.7519	NA
XLOC_019936	SSX2IP	6	129055463	129113720	+	0.460425	0.000279285	0.0115667	6	ALGA0104761	141317111	+	2.27971e-07	0.00527025	120497118	143337920	22840802	27	Local	12203391	0.6462	0.1685
XLOC_019969	ANKRD13C	6	142516007	142622112	+	0.00093258	0.492996	0.5	9	ASGA0044684	125045002	+	1.67131e-08	0.000362333	124545875	125045002	499127	2	Distant	NA	0.8089	NA
XLOC_021274	USP1	6	149966194	149986255	-	4.33132e-09	0.5	0.5	9	ASGA0044684	125045002	+	1.16348e-07	0.00269485	125045002	125045002	0	1	Distant	NA	NA	NA
XLOC_021275	SSC6:150.07*	6	150073047	150090970	-	0.634035	8.32988e-10	7.91437e-07	6	ASGA0029748	150087223	-	2.27034e-18	5.25856e-14	147411573	160663061	13251488	18	Local	3747	0.4214	0.219
XLOC_021297	MRPL37	6	158081870	158144268	-	0.110775	0.10684	0.379021	6	MARC0087843	161570073	-	1.74488e-07	0.00401791	161570073	161570073	0	1	Distant Same SSC	3425805	NA	NA
XLOC_020068	IPP	6	165671053	165762497	+	0.177781	0.120598	0.402873	6	ASGA0030153	164150761	+	6.08071e-11	1.40223e-06	154872280	170340281	15468001	31	Local	1520292	0.5477	0.1791
XLOC_021344	TMEM69	6	165704505	165709964	-	0.0110701	0.461506	0.5	6	CASI0007691	165252413	+	8.26412e-08	0.00191413	165252413	165252413	0	1	Distant Same SSC	452092	NA	NA
XLOC_020074	MUTYH	6	166003087	166015420	+	7.85431e-09	0.5	0.5	6	MARC0048184	166851305	+	2.34839e-07	0.00320619	156152131	166851305	10699174	8	Local	835885	0.7361	0.0955
XLOC_021376	SZT2	6	167809715	167862041	-	0.0408568	0.308149	0.5	9	ASGA0044684	125045002	+	2.78366e-08	0.000613435	125045002	125045002	0	1	Distant	NA	NA	NA
XLOC_022403	RANBP9	7	9975780	10060125	-	0.203509	0.0762462	0.314483	7	ASGA0031132	9912549	+	1.43471e-08	0.000332308	9912549	9912549	0	1	Plausible Local	63231	NA	NA
XLOC_022419	ENSSSCG00000033647	7	13867734	13935892	-	0.00857712	0.466462	0.5	9	ASGA0044684	125045002	+	3.71064e-07	0.00823935	125045002	125045002	0	1	Distant	NA	NA	NA
XLOC_022433	TDP2	7	19488920	19502957	-	0.168572	0.00389528	0.0595521	7	H3GA0020208	19550008	-	9.22686e-09	0.000213713	19503271	19550008	46737	2	Plausible Local	47051	0.7743	NA
XLOC_021563	HIST1H3E	7	20872628	20875374	+	0.255539	0.0278052	0.180874	4	ASGA0023017	123920076	+	2.74836e-07	0.00636575	123920076	123920076	0	1	Distant	NA	NA	NA
XLOC_021581	SSC7:21.24*	7	21237896	21239847	+	0.759009	1.5259e-13	8.21546e-10	17	ASGA0099746	41479820	-	6.7418e-10	1.56153e-05	38080660	45632330	7551670	5	Distant	NA	0.8136	0.0868
XLOC_021584	HIST1H2BN	7	21593692	21613697	+	0.153833	0.0667431	0.292626	7	ALGA0039404	21366193	+	3.54397e-07	0.00697664	21366193	21940478	574285	2	Local	227499	0.9351	NA
XLOC_021598	ZSCAN16	7	21950197	21979397	+	0.228147	0.00209751	0.0409661	7	H3GA0020315	21483742	-	2.17703e-09	5.03568e-05	21349121	23532752	2183631	3	Local	466455	0.8149	0.0864
XLOC_022497	ENSSSCG00000030767	7	22827539	22941963	-	0.102595	0.0598823	0.278096	7	H3GA0020208	19550008	-	2.96242e-08	0.000366558	19503271	23532752	4029481	12	Local	3277531	0.6297	0.149
XLOC_021659	SKIV2L	7	24046965	24067398	+	0.00831963	0.430991	0.5	9	ASGA0044684	125045002	+	1.7249e-07	0.00385379	125045002	125045002	0	1	Distant	NA	NA	NA
XLOC_021662	ENSSSCG00000001433	7	24187769	24206119	+	9.65378e-08	0.5	0.5	9	ASGA0044684	125045002	+	7.73406e-08	0.0017489	124545875	125045002	499127	2	Distant	NA	0.8089	NA
XLOC_022551	SLA-DQB1	7	24939676	24977746	-	0.102768	0.13263	0.423034	7	H3GA0021204	37121536	+	2.909e-07	0.00661118	24944510	37121536	12177026	2	Local	12143790	0.4407	NA
XLOC_022559	SLA-DMA	7	25133492	25138086	-	0.191315	0.0298474	0.187878	18	ASGA0082412	2389124	-	3.07375e-07	0.00679153	2389124	2389124	0	1	Distant	NA	NA	NA
XLOC_022596	ENSSSCG00000031334	7	30671884	30672646	-	0.416941	5.13799e-06	0.000685859	9	ALGA0052903	46247855	-	5.09632e-10	1.13508e-05	44876159	46247855	1371696	3	Distant	NA	0.5965	0.1612
XLOC_021707	ENSSSCG00000038014	7	31344202	31344450	+	0.537673	0.0620381	0.282743	11	ALGA0063700	71619677	+	3.4252e-07	0.00793344	71619677	71619677	0	1	Distant	NA	NA	NA
XLOC_021731	ZFAND3	7	33378193	33718194	+	3.03849e-06	0.5	0.5	2	ALGA0016825	145876699	-	2.37497e-07	0.00542467	145876699	145876699	0	1	Distant	NA	NA	NA
XLOC_021739	DAAM2	7	35159049	35289991	+	0.184804	0.0429603	0.22916	7	ALGA0040661	35411077	+	1.57024e-15	3.63698e-11	10404561	35877724	25473163	16	Local	121086	0.5104	0.1952
XLOC_021776	KLC4	7	38119268	38134714	+	0.0484167	0.2783	0.5	7	H3GA0021204	37121536	+	8.28472e-08	0.00105796	37121536	40666361	3544825	3	Local	997732	0.8741	0.0326
XLOC_022673	XPO5	7	38528626	38570015	-	1.70956e-09	0.5	0.5	9	ASGA0044684	125045002	+	1.68164e-07	0.00389501	125045002	125045002	0	1	Distant	NA	NA	NA
XLOC_021795	SLC29A1	7	39218138	39254002	+	0.0277614	0.383426	0.5	9	ASGA0044684	125045002	+	4.46351e-07	0.00786078	125045002	125045002	0	1	Distant	NA	NA	NA
XLOC_021795	SLC29A1	7	39218138	39254002	+	0.0277614	0.383426	0.5	13	ALGA0068949	24366693	+	7.16388e-07	0.00786078	24366693	24366693	0	1	Distant	NA	NA	NA
XLOC_021810	ADGRF2	7	42357173	42403213	+	0.411578	2.80441e-05	0.00237157	7	ASGA0032851	34851240	+	1.19813e-08	0.000220648	29462756	46257770	16795014	13	Local	7505933	0.6086	0.1599
XLOC_021813	CENPQ	7	43623917	43642509	+	0.562839	3.9234e-06	0.00055105	7	ALGA0041797	49252573	+	4.65401e-11	1.07796e-06	37121536	96582142	59460606	40	Local	5610064	0.5393	0.1736
XLOC_021821	SSC-MIR-206	7	45966678	45983796	+	0.429002	0.000779487	0.0224277	7	ALGA0114746	46837319	-	5.15968e-08	0.00117644	43245762	60338390	17092628	8	Local	853523	0.7594	0.1298
XLOC_021849	CFAP161	7	49912235	49940764	+	0.706329	1.28734e-09	1.09438e-06	7	H3GA0021759	50653237	-	4.92567e-14	9.60676e-10	35479883	89383891	53904008	105	Local	712473	0.4498	0.1858
XLOC_021884	SSC7:53.98*	7	53982483	54003001	+	0.745041	7.27001e-07	0.000158683	7	ALGA0042163	53662751	+	6.05554e-17	1.40258e-12	35945536	87492472	51546936	45	Local	319732	0.4204	0.2236
XLOC_022767	SSC7:54*	7	53997353	54006847	-	0.80313	3.84104e-08	1.47715e-05	7	ALGA0042163	53662751	+	4.26312e-18	9.87424e-14	35945536	89764753	53819217	53	Local	334602	0.4096	0.2152
XLOC_022804	NEIL1	7	58259756	58283441	-	0.0082466	0.44403	0.5	9	ASGA0044684	125045002	+	1.99572e-08	0.000436094	124545875	129046005	4500130	3	Distant	NA	0.6351	0.1645
XLOC_021930	CYP1A1	7	58802880	58809775	+	0.805008	2.54441e-08	1.17047e-05	7	ASGA0034246	57729511	-	2.83436e-13	4.65093e-09	41618382	91773246	50154864	41	Local	1073369	0.5164	0.2214
XLOC_022005	ENSSSCG00000001999	7	75086881	75119190	+	1.95574e-06	0.5	0.5	9	ASGA0044684	125045002	+	2.27242e-07	0.00498551	125045002	125045002	0	1	Distant	NA	NA	NA
XLOC_022901	SSC7:76.39*	7	76388451	76390097	-	0.129572	0.0926239	0.34857	7	H3GA0022090	76469028	-	3.74051e-07	0.00866376	75705436	76469028	763592	2	Local	78931	0.8141	NA
XLOC_022986	TOX4	7	77672542	77699570	-	1.73231e-09	0.5	0.5	9	ASGA0044684	125045002	+	2.89097e-07	0.00669606	125045002	125045002	0	1	Distant	NA	NA	NA
XLOC_022091	SLC12A6	7	80161021	80266986	+	2.60203e-09	0.5	0.5	9	ASGA0044684	125045002	+	8.79272e-08	0.00192642	124545875	125045002	499127	2	Distant	NA	0.8089	NA
XLOC_023045	EMC4	7	80263297	80271120	-	2.19719e-09	0.5	0.5	9	ASGA0044684	125045002	+	3.25362e-07	0.00753604	125045002	125045002	0	1	Distant	NA	NA	NA
XLOC_023083	MAX	7	89124249	89168618	-	6.83522e-09	0.5	0.5	9	ASGA0044684	125045002	+	6.51795e-08	0.00150969	125045002	125045002	0	1	Distant	NA	NA	NA
XLOC_023098	SSC7:92.21*	7	92214141	92230794	-	0.311037	0.000422776	0.0151749	7	ASGA0035601	99569305	+	2.1036e-08	0.000487236	85832374	102076740	16244366	9	Local	7338511	0.773	0.0981
XLOC_022172	ZNF410	7	97174138	97254423	+	0.0392401	0.351669	0.5	9	ASGA0044684	125045002	+	1.53833e-08	0.000328759	124545875	125045002	499127	2	Distant	NA	0.8089	NA
XLOC_023152	TGFB3	7	99133511	99162678	-	0.19394	0.0196033	0.14945	7	ASGA0035556	99179475	-	1.54903e-09	3.58786e-05	99179475	99179475	0	1	Plausible Local	16797	NA	NA
XLOC_022216	CEP128	7	103320012	103363915	+	0.446649	2.92599e-06	0.000441687	15	H3GA0052416	121806256	+	6.12945e-09	0.000138548	121561503	122218534	657031	3	Distant	NA	0.8283	0.0535
XLOC_022236	PSMC1	7	112027866	112045308	+	1.73792e-06	0.5	0.5	9	ASGA0044684	125045002	+	5.20866e-08	0.00120643	124545875	125045002	499127	2	Distant	NA	0.8089	NA
XLOC_023757	MFSD7	8	119967	128425	-	0.164702	0.0843865	0.331714	13	ASGA0055846	7984294	+	3.792e-07	0.00878304	7984294	7984294	0	1	Distant	NA	NA	NA
XLOC_023360	MED28	8	12624082	12644619	+	0.550161	0.000324777	0.0128259	8	ALGA0108110	12604084	-	2.27487e-07	0.00518356	12506065	12604084	98019	2	Plausible Local	19998	0.8406	NA
XLOC_023838	FAM184B	8	12633519	12741647	-	0.652049	1.28039e-06	0.000237711	8	ASGA0084322	12588090	-	2.17038e-17	5.02702e-13	8340568	32111854	23771286	30	Local	45429	0.4412	0.199
XLOC_023374	RBPJ	8	19932466	20166830	+	0.278493	0.00132004	0.0306781	8	MARC0002194	21025452	-	9.26213e-08	0.0016779	18946277	21025452	2079175	4	Local	858622	0.7872	0.0788
XLOC_023866	RPL9	8	30681681	30699223	-	0.407678	0.00611112	0.0756954	8	ALGA0102181	30711947	+	2.73381e-13	6.28641e-09	29830341	76829903	46999562	7	Local	12724	0.5332	0.1679
XLOC_023405	CHRNA9	8	31441444	31507255	+	0.420974	0.000409569	0.0149669	15	DIAS0000678	121561503	-	3.47487e-09	7.95816e-05	120031328	122218534	2187206	5	Distant	NA	0.6998	0.1016
XLOC_023439	ENSSSCG00000031636	8	40157172	40235253	+	0.127759	0.113347	0.391877	9	ASGA0044684	125045002	+	1.38253e-07	0.00320222	125045002	125045002	0	1	Distant	NA	NA	NA
XLOC_023940	PPID	8	47655215	47702753	-	1.44436e-09	0.5	0.5	9	ASGA0044684	125045002	+	1.40962e-07	0.00326496	125045002	125045002	0	1	Distant	NA	NA	NA
XLOC_023498	POLR2B	8	56231771	56288870	+	1.34381e-09	0.5	0.5	9	ASGA0044684	125045002	+	2.74777e-07	0.00636439	125045002	125045002	0	1	Distant	NA	NA	NA
XLOC_023970	IGFBP7	8	56279655	56357881	-	0.0179184	0.379371	0.5	9	ASGA0044684	125045002	+	6.24467e-08	0.00131138	125045002	125045002	0	1	Distant	NA	NA	NA
XLOC_023541	SSC8:70.61*	8	70609950	70619299	+	0.631301	7.71806e-08	2.49324e-05	8	H3GA0024926	64388531	+	1.96544e-09	3.06808e-05	33613427	115788585	82175158	15	Local	6221419	0.6384	0.1669
XLOC_023569	FBXW7	8	76479681	76700199	+	0.0338729	0.333064	0.5	9	ASGA0044684	125045002	+	7.21943e-08	0.00152501	125045002	125045002	0	1	Distant	NA	NA	NA
XLOC_023595	ENSSSCG00000009060	8	86879077	87323120	+	0.479697	6.48021e-05	0.0042205	8	ASGA0039284	87292328	+	1.00183e-08	0.000232043	45348615	87292328	41943713	9	Local	30792	0.642	0.1485
XLOC_024097	SSC8:87.45*	8	87452526	87461377	-	0.355578	0.00390477	0.0595521	8	ALGA0048560	87393414	-	1.19636e-09	2.76879e-05	37719122	112754574	75035452	16	Local	59112	0.7043	0.1181
XLOC_023635	MAD2L1	8	103926967	103940623	+	0.174124	0.112509	0.390462	1	H3GA0054041	256330606	-	3.03927e-07	0.00703957	256330606	256330606	0	1	Distant	NA	NA	NA
XLOC_024179	NPNT	8	115763971	115861137	-	0.836627	1.98564e-11	3.56357e-08	8	ALGA0049294	115560043	+	1.03443e-11	2.39595e-07	69710813	124464677	54753864	32	Local	203928	0.6516	0.156
XLOC_024185	CISD2	8	118150052	118166847	-	0.522005	0.00183176	0.0378345	8	ALGA0107683	118290825	+	4.63583e-14	1.07375e-09	78777079	130428498	51651419	52	Local	123978	0.5542	0.183
XLOC_024193	EMCN	8	120163664	120348027	-	0.483368	1.27348e-05	0.00131854	8	ASGA0039837	121759276	+	9.33894e-08	0.00215469	120025464	121759276	1733812	3	Local	1411249	0.7153	0.1766
XLOC_023736	ENSSSCG00000009239	8	135199455	135236308	+	0.0513583	0.265576	0.5	8	ALGA0110987	134733478	-	3.36694e-08	0.00077031	134615327	135728719	1113392	5	Local	465977	0.5525	0.1806
XLOC_025106	ENSSSCG00000039799	9	3193048	3249911	-	0.500522	0.000398249	0.0146527	9	MARC0002885	3184033	+	1.6362e-12	3.78976e-08	90989	4187582	4096593	18	Local	9015	0.6826	0.1571
XLOC_024426	PLEKHB1	9	8102220	8117820	+	0.554134	1.47039e-05	0.00145704	9	ASGA0041218	6389263	+	1.36496e-08	0.000316152	5329068	8435865	3106797	5	Local	1712957	0.6414	0.195
XLOC_025262	UCP3	9	8373112	8392566	-	0.50971	8.024e-07	0.000167558	9	ASGA0041324	8362141	+	4.33232e-10	1.00345e-05	8362141	11208749	2846608	6	Local	10971	0.6266	0.1294
XLOC_025264	C2CD3	9	8392841	8512944	-	0.246842	0.00127349	0.0301701	9	ASGA0041324	8362141	+	1.64444e-07	0.00368144	8362141	8362141	0	1	Plausible Local	30700	NA	NA
XLOC_025272	SSC9:9.31*	9	9309974	9313266	-	0.51916	0.000435088	0.0155133	9	ALGA0051241	9952273	+	2.90453e-10	5.65572e-06	8393770	13122997	4729227	14	Local	639007	0.7146	0.1257
XLOC_024446	ENSSSCG00000014861	9	9937122	10008913	+	0.261063	0.0765452	0.315236	9	ALGA0051241	9952273	+	5.6727e-08	0.00131391	9952273	10709100	756827	3	Local	15151	0.8482	0.0824
XLOC_024447	ENSSSCG00000035786	9	9997951	10006297	+	0.577206	0.00303258	0.051452	11	ALGA0063700	71619677	+	3.6168e-07	0.00830653	71619677	71619677	0	1	Distant	NA	NA	NA
XLOC_024492	CCDC81	9	20181136	20298107	+	0.0693215	0.15471	0.461644	9	ASGA0044684	125045002	+	3.07133e-07	0.00664708	125045002	125045002	0	1	Distant Same SSC	104746895	NA	NA
XLOC_024500	TYR	9	22517047	22604290	+	0.0437607	0.334228	0.5	11	H3GA0032187	64335430	+	2.10484e-07	0.00487524	64335430	64335430	0	1	Distant	NA	NA	NA
XLOC_025355	TAF1D	9	26152414	26167298	-	0.000707166	0.492111	0.5	9	ASGA0044684	125045002	+	1.24537e-07	0.00284018	125045002	125045002	0	1	Distant Same SSC	98877704	NA	NA
XLOC_024572	C11ORF57	9	39775479	39803995	+	1.1932e-09	0.5	0.5	9	ASGA0044684	125045002	+	1.06114e-07	0.00245782	125045002	125045002	0	1	Distant Same SSC	85241007	NA	NA
XLOC_024576	NCAM1	9	40628382	40960966	+	0.257815	0.00829878	0.0924427	9	ALGA0052571	40617135	+	1.69017e-07	0.00391477	40617135	40617135	0	1	Plausible Local	11247	NA	NA
XLOC_025638	PON3	9	74982866	75017949	-	0.400049	0.00108442	0.0269804	9	ASGA0043844	77388598	-	1.70525e-10	3.9497e-06	77388598	77709692	321094	2	Distant Same SSC	2370649	0.7827	NA
XLOC_024971	TOR1AIP1	9	121515570	121566802	+	0.331415	0.000185478	0.00884387	9	MARC0057714	120504272	-	3.36602e-07	0.00779637	120504272	120504272	0	1	Distant Same SSC	1011298	NA	NA
XLOC_025851	TATDN3	9	130572333	130623050	-	3.69347e-09	0.5	0.5	9	ASGA0044684	125045002	+	2.85382e-07	0.00538048	124545875	125045002	499127	2	Distant Same SSC	5.52733e+06	0.8089	NA
XLOC_025035	SSC9:131.89*	9	131890882	131913924	+	0.521034	0.000434072	0.0155113	9	ALGA0055634	131826674	-	9.88157e-15	2.28877e-10	125640859	134423537	8782678	13	Local	64208	0.5262	0.2014
XLOC_025036	SSC9:131.9*	9	131904538	131908617	+	0.415405	0.00659672	0.0795769	9	ALGA0055634	131826674	-	6.19512e-14	7.97662e-10	124014132	134423537	10409405	19	Local	77864	0.5446	0.1749
XLOC_002771	ENSSSCG00000038539	10	8538112	8946431	-	0.335631	0.00604729	0.0753672	10	ALGA0056864	8409606	-	3.38389e-07	0.00612492	8409606	10135170	1725564	5	Local	128506	0.635	0.1296
XLOC_002485	ENSSSCG00000034443	10	12498215	12498818	+	0.389091	0.0228855	0.162553	10	ALGA0124445	12260482	-	1.09526e-09	1.63064e-05	11068180	16506621	5438441	8	Local	237733	0.6308	0.1438
XLOC_002821	AKT3	10	16432936	16741760	-	1.90824e-09	0.5	0.5	10	ASGA0046808	16445091	-	2.86028e-07	0.00662498	16445091	16445091	0	1	Local	12155	NA	NA
XLOC_002546	TNNI1	10	23800941	23804952	+	0.250356	0.0489737	0.248578	10	ASGA0089278	28282799	-	1.65302e-08	0.000382872	17051288	28848012	11796724	12	Local	4477847	0.5008	0.1712
XLOC_002884	CTSL	10	27666976	27675442	-	0.545194	4.73748e-06	0.000637665	10	ASGA0047269	27599426	+	1.81889e-08	0.000285252	27599426	27927098	327672	2	Local	NA	NA	NA
XLOC_002885	CTSL	10	27666976	27675442	-	0.545194	4.73748e-06	0.000637665	10	DRGA0010405	26186290	+	4.75404e-09	0.000323549	22916097	27849866	4933769	4	Local	NA	NA	NA
XLOC_002916	ACO1	10	33934630	34001944	-	0.327116	0.000920063	0.0246041	10	ASGA0047473	30603516	+	1.20254e-10	1.89508e-06	30603516	37914355	7310839	15	Local	3331114	0.7272	0.132
XLOC_002944	SSC10:41.79*	10	41794049	41816053	-	0.648438	5.32882e-09	3.44284e-06	10	ALGA0058647	41719214	+	2.07792e-16	4.81288e-12	24666809	54443683	29776874	91	Local	74835	0.4902	0.1757
XLOC_002672	ACBD7	10	46740545	46751358	+	0.71987	1.00674e-11	2.0326e-08	10	ALGA0111973	46708094	-	1.58446e-17	3.66994e-13	37383348	61554922	24171574	89	Local	32451	0.4383	0.2026
XLOC_003040	PFKFB3	10	64776311	64859050	-	0.007437	0.48091	0.5	15	H3GA0052416	121806256	+	2.17188e-07	0.00503051	121806256	121806256	0	1	Distant	NA	NA	NA
XLOC_002739	SSC10:66.06*	10	66061246	66063888	+	0.430027	5.41256e-06	0.000704698	10	ALGA0060050	66207790	+	8.88953e-09	0.000147259	64694747	66737333	2042586	6	Local	143902	0.4048	0.2247
XLOC_003104	PARP4	11	358931	443900	+	0.317475	0.00158729	0.0346459	11	H3GA0030860	1094385	+	1.66531e-12	3.85719e-08	45050	5776746	5731696	15	Local	650485	0.5654	0.1889
XLOC_003365	SSC11:2.19*	11	2193975	2310137	-	0.523004	0.00146388	0.0331622	11	ALGA0060277	2797823	-	6.63797e-09	0.000105098	215037	5406069	5191032	7	Local	487686	0.7152	0.1081
XLOC_003156	SERTM1	11	12576596	12600660	+	0.144193	0.040627	0.222184	1	INRA0000573	9677339	+	9.69687e-08	0.00223988	9677339	9677339	0	1	Distant	NA	NA	NA
XLOC_003442	WDFY2	11	16078058	16301828	-	0.0788732	0.272979	0.5	11	ASGA0050023	16074356	-	8.59865e-11	1.78282e-06	14357170	19677423	5320253	10	Local	3702	0.7244	0.1071
XLOC_003196	MED4	11	19551906	19569138	+	0.501931	1.99271e-06	0.000329199	11	ASGA0094532	19542650	+	1.50427e-07	0.00348419	19542650	19542650	0	1	Plausible Local	9256	NA	NA
XLOC_003478	COG3	11	21759169	21872805	-	0.373722	0.0015163	0.0337811	6	H3GA0017521	7944029	+	3.02076e-06	0.00996484	7944029	7944029	0	1	Distant	NA	NA	NA
XLOC_003478	COG3	11	21759169	21872805	-	0.373722	0.0015163	0.0337811	11	M1GA0015054	21712746	-	2.91344e-09	6.7481e-05	21249992	42372348	21122356	7	Local	46423	0.4804	0.196
XLOC_003208	KCTD4	11	22056663	22076449	+	0.5861	5.33839e-06	0.000704698	11	DRGA0010952	22515810	+	9.66193e-10	2.2379e-05	21249992	23539215	2289223	3	Local	439361	0.8513	0.0532
XLOC_003483	NUFIP1	11	22280258	22324686	-	0.132666	0.149472	0.452958	11	ALGA0000863	22269146	+	1.23232e-08	0.000142765	22269146	23502211	1233065	7	Local	11112	0.7193	0.143
XLOC_003223	ELF1	11	25771758	25900445	+	0.345028	0.000216677	0.00972156	11	H3GA0031741	26218462	-	3.45757e-12	7.90798e-08	25168296	26218462	1050166	7	Local	318017	0.6978	0.1453
XLOC_003254	ENSSSCG00000031288	11	49105657	49131543	+	0.0628834	0.254654	0.5	11	MARC0016864	49644096	-	5.73419e-08	0.000693552	48945093	49644096	699003	2	Local	512553	0.54	NA
XLOC_003567	DOCK9	11	67763832	68056248	-	0.474223	7.86743e-07	0.000167204	11	MARC0066905	68010722	-	6.85428e-08	0.00158759	68010722	68010722	0	1	Local	45526	NA	NA
XLOC_003308	ITGBL1	11	70041916	70272534	+	0.107275	0.130438	0.418938	11	ALGA0063574	70392258	-	1.14406e-07	0.00258026	70392258	70748681	356423	2	Distant Same SSC	119724	0.8663	NA
XLOC_003310	METTL21C	11	71015762	71025297	+	0.349174	0.00101951	0.0259734	11	MARC0030864	70987006	+	2.21435e-09	5.12888e-05	68010722	70987006	2976284	3	Plausible Local	28756	0.6001	0.1465
XLOC_004317	TBCD	12	326870	449527	-	0.266697	0.0235157	0.164712	12	MARC0033222	94345	+	7.42348e-10	1.70283e-05	94345	94345	0	1	Distant Same SSC	232525	NA	NA
XLOC_004320	FOXK2	12	547500	615747	-	0.18389	0.000217709	0.00974082	12	ASGA0099260	489991	+	1.26513e-08	0.000293029	120894	489991	369097	2	Plausible Local	57509	0.8216	NA
XLOC_003661	OGFOD3	12	676465	692849	+	0.45157	0.000112423	0.00628321	12	MARC0033222	94345	+	8.58994e-09	0.00019896	94345	94345	0	1	Distant Same SSC	582120	NA	NA
XLOC_004327	LRRC45	12	981074	1031128	-	0.732088	2.82762e-08	1.17047e-05	12	MARC0029665	120894	+	1.20473e-11	2.79039e-07	120894	4675208	4554314	9	Local	860180	0.493	0.239
XLOC_004334	ENSSSCG00000033620	12	1190169	1204372	-	0.300087	0.00217732	0.0418056	12	ASGA0082934	6545625	-	5.04134e-07	0.00812778	6545625	8063359	1517734	3	Distant Same SSC	5341253	0.4771	0.1151
XLOC_003721	MXRA7	12	4822319	4864924	+	0.234676	0.0496503	0.250219	12	ALGA0064392	5089020	+	2.09388e-11	4.84984e-07	3917034	6855894	2938860	5	Local	224096	0.4991	0.1529
XLOC_003837	EFTUD2	12	18474076	18524543	+	0.391031	7.39152e-07	0.000159184	12	ALGA0065484	18577538	+	4.95553e-12	8.89416e-08	10485498	18874454	8388956	14	Local	52995	0.5839	0.192
XLOC_004495	SLC25A39	12	18912859	18915389	-	0.441023	4.30723e-05	0.00323153	12	H3GA0033784	18936672	+	1.1083e-15	2.56694e-11	11986602	44027018	32040416	45	Local	21283	0.46	0.1994
XLOC_004495	SLC25A39	12	18912859	18915389	-	0.441023	4.30723e-05	0.00323153	12	MARC0005477	15276312	+	7.10841e-09	0.000164075	15069219	21451286	6382067	7	Local	3636547	0.5096	0.2184
XLOC_003970	PNPO	12	24191365	24202770	+	0.707412	1.71283e-08	8.64552e-06	12	M1GA0016433	24043448	-	7.06073e-21	1.63541e-16	13177031	36097338	22920307	32	Local	147917	0.3599	0.2218
XLOC_004611	ENSSSCG00000039259	12	26532917	26559058	-	0.783288	4.36607e-11	6.41097e-08	12	ALGA0119779	32659353	-	1.02165e-09	2.35745e-05	21590741	36014010	14423269	16	Local	6100295	0.5577	0.1649
XLOC_004611	ENSSSCG00000039259	12	26532917	26559058	-	0.783288	4.36607e-11	6.41097e-08	12	MARC0063635	27122339	-	4.89679e-08	0.00113415	27122339	27122339	0	1	Distant Same SSC	563281	NA	NA
XLOC_004000	ENSSSCG00000028962	12	26595297	26606483	+	0.319043	0.0354794	0.206287	12	DIAS0001462	26677716	+	5.51188e-09	0.000127661	26677716	26677716	0	1	Plausible Local	71233	NA	NA
XLOC_004000	ENSSSCG00000028962	12	26595297	26606483	+	0.319043	0.0354794	0.206287	12	ALGA0108989	27389644	-	8.76095e-09	0.000202912	21117989	38305855	17187866	26	Local	783161	0.5323	0.1599
XLOC_004612	SSC12:26.61*	12	26606579	26622939	-	0.233977	0.00580261	0.0737402	12	ASGA0093083	25483603	+	2.80972e-08	0.000642525	25483603	33824375	8340772	4	Local	1122976	0.5915	0.1325
XLOC_004612	SSC12:26.61*	12	26606579	26622939	-	0.233977	0.00580261	0.0737402	15	ALGA0108225	13760633	-	6.9338e-07	0.00528538	13760633	13760633	0	1	Distant	NA	NA	NA
XLOC_004016	NME2	12	27439501	27445017	+	0.230784	0.025914	0.174123	12	ASGA0106287	28371696	+	1.75403e-07	0.00363584	28371696	28781834	410138	2	Distant Same SSC	926679	0.8285	NA
XLOC_004688	ACACA	12	38577613	38875134	-	0.234314	0.00726935	0.0849598	12	ALGA0066283	38247813	-	1.2482e-08	0.000285996	38247813	38484928	237115	2	Distant Same SSC	329800	0.926	NA
XLOC_004699	SSC12:39.38*	12	39381102	39383811	-	0.233311	0.0109267	0.107308	12	H3GA0055128	39479581	-	1.96442e-12	4.50769e-08	32543164	44574401	12031237	11	Local	95770	0.497	0.1634
XLOC_004080	5S_RRNA	12	39390953	39391063	+	0.219086	0.103322	0.372929	11	ALGA0063700	71619677	+	1.96922e-07	0.00444169	71619677	71619677	0	1	Distant	NA	NA	NA
XLOC_004093	NLE1	12	40035529	40047588	+	0.212734	0.010211	0.104517	3	ASGA0015154	74471291	-	3.98842e-07	0.00923799	74471291	74471291	0	1	Distant	NA	NA	NA
XLOC_004095	ENSSSCG00000032552	12	40075281	40151292	+	0.0722542	0.197073	0.5	10	ASGA0048778	61014460	+	4.0361e-07	0.00934842	61014460	61014460	0	1	Distant	NA	NA	NA
XLOC_004192	CAMTA2	12	51932086	51953742	+	0.738551	3.00632e-12	1.17481e-08	12	H3GA0034668	50621292	+	1.02378e-08	0.000215831	49104630	50882062	1777432	3	Distant Same SSC	1310794	0.4021	0.1188
XLOC_004229	EFNB3	12	52970484	52976773	+	0.114358	0.0905326	0.344544	8	DRGA0008751	114205676	+	3.09429e-07	0.00700785	114205676	114205676	0	1	Distant	NA	NA	NA
XLOC_004942	SPECC1	12	59466783	59706556	-	0.386492	0.00012136	0.00657789	12	MARC0012583	56790435	+	1.47523e-07	0.0033918	56790435	59320767	2530332	4	Distant Same SSC	2676348	0.6025	0.167
XLOC_004965	ENSSSCG00000035671	12	61273939	61319264	-	0.305962	0.0128571	0.117194	12	ALGA0105491	60244776	+	9.58511e-12	2.2201e-07	55856416	60925991	5069575	14	Plausible Local	1029163	0.4618	0.1717
XLOC_005895	NUDT16	13	1122541	1128108	-	0.0570662	0.312544	0.5	13	INRA0039355	1547224	+	3.42101e-07	0.00784365	1547224	1547224	0	1	Distant Same SSC	419116	NA	NA
XLOC_005019	GALNT15	13	3326913	3373481	+	0.653616	2.76468e-05	0.0023627	13	H3GA0035220	3286773	-	7.29873e-08	0.00154332	1266898	5335900	4069002	10	Local	40140	0.5797	0.1534
XLOC_005078	GOLGA4	13	22124687	22252583	+	0.36195	0.00305501	0.0516697	9	H3GA0026777	21735833	+	7.45752e-08	0.00169981	21735833	21735833	0	1	Distant	NA	NA	NA
XLOC_005125	ZNF662	13	26306085	26364858	+	0.164332	0.0433395	0.230421	13	ALGA0069072	25470628	+	5.69805e-08	0.00123642	23937463	28030190	4092727	7	Local	835457	0.6987	0.1394
XLOC_005148	SACM1L	13	28817094	28906775	+	0.279403	0.00124654	0.0296964	13	ALGA0069321	28971926	-	2.47735e-09	5.6108e-05	27821358	28971926	1150568	2	Local	65151	0.8273	NA
XLOC_006009	ENSSSCG00000011329	13	29784525	29846638	-	0.610239	5.40292e-05	0.00371053	13	ISU10000889	29774743	-	3.74435e-08	0.000859949	23397248	29774743	6377495	5	Plausible Local	9782	0.7824	0.0827
XLOC_006024	PLXNB1	13	31113707	31153582	-	0.61572	0.000134598	0.00703568	13	M1GA0017516	33058530	-	3.92156e-08	0.000908312	33058530	42918166	9859636	2	Distant Same SSC	1904948	0.9249	NA
XLOC_006129	SUCLG2	13	48650866	49090696	-	0.234373	0.0120985	0.112939	15	DIAS0000678	121561503	-	1.03025e-07	0.00105513	120031328	122767349	2736021	5	Distant	NA	0.6221	0.1534
XLOC_006202	FGD5	13	69594068	69724056	-	0.420514	0.000746958	0.0220045	13	ASGA0058067	69468934	-	7.96728e-10	1.84538e-05	54524324	117914074	63389750	26	Local	125134	0.4874	0.2087
XLOC_006221	CHCHD6	13	73109713	73264511	-	5.52814e-10	0.5	0.5	13	M1GA0025421	73126354	-	5.23995e-08	0.000713816	56009300	80489071	24479771	9	Local	16641	0.8027	0.0817
XLOC_005370	CDV3	13	74705094	74721483	+	0.574582	6.95384e-06	0.000863988	13	ALGA0070630	63110764	-	2.64813e-10	6.1336e-06	29774743	130751480	100976737	28	Local	11594330	0.5373	0.1822
XLOC_006452	ENSSSCG00000034990	13	131110967	131134700	-	0.244019	0.0194937	0.148971	10	H3GA0028897	322402	-	1.05106e-07	0.00235583	322402	322402	0	1	Distant	NA	NA	NA
XLOC_006457	LSG1	13	131578393	131661747	-	0.71032	6.29526e-09	3.91081e-06	13	ASGA0058855	131917159	-	8.82496e-12	2.04404e-07	52094525	186009650	133915125	38	Local	255412	0.4924	0.1871
XLOC_005617	SMCO1	13	133615325	133625426	+	0.622666	4.45722e-12	1.19988e-08	13	INRA0040774	94873762	-	5.0926e-07	0.00659733	78773483	104324519	25551036	5	Distant Same SSC	38741563	0.7669	0.1097
XLOC_006519	POGLUT1	13	140761099	140793740	-	0.727994	6.61663e-08	2.2265e-05	13	H3GA0037425	140603163	+	2.2094e-19	5.11741e-15	51316164	166299230	114983066	55	Local	157936	0.4132	0.2133
XLOC_006548	SSC13:146.75*	13	146750490	146759703	-	0.297144	0.00465113	0.0649873	13	ALGA0072316	145733067	-	2.94276e-09	6.81603e-05	130751480	146909311	16157831	7	Local	1017423	0.7506	0.1072
XLOC_006732	DNAJC28	13	197110373	197114686	-	0.0772342	0.234477	0.5	13	ASGA0090854	197114275	-	3.5128e-07	0.00813635	197114275	197114275	0	1	Local	411	NA	NA
XLOC_007679	ENSSSCG00000034561	14	6974511	6974824	-	0.0352784	0.415974	0.5	14	H3GA0038580	6432121	-	3.12643e-07	0.00724144	6432121	6432121	0	1	Distant Same SSC	542390	NA	NA
XLOC_006885	ENSSSCG00000009631	14	6975110	6975511	+	0.221503	0.0275771	0.179897	6	ASGA0029876	154606204	-	6.74252e-06	0.00624681	154606204	154606204	0	1	Distant	NA	NA	NA
XLOC_006885	ENSSSCG00000009631	14	6975110	6975511	+	0.221503	0.0275771	0.179897	14	DIAS0003457	7253735	-	3.18039e-12	7.36643e-08	2758196	23440812	20682616	27	Local	278224	0.5788	0.1535
XLOC_007680	ENSSSCG00000034561	14	6975142	6975522	-	0.744783	0.000649054	0.0202384	14	DIAS0003457	7253735	-	2.01908e-07	0.00467659	7253735	7253735	0	1	Distant Same SSC	278213	NA	NA
XLOC_006956	SSC14:22.59*	14	22588864	22591166	+	2.3753e-09	0.5	0.5	1	MARC0023454	184318941	+	1.77578e-07	0.0040755	184318941	184318941	0	1	Distant	NA	NA	NA
XLOC_007018	CIT	14	33009877	33196679	+	0.190468	0.00176295	0.0369302	15	H3GA0052416	121806256	+	6.78251e-10	9.13755e-06	120031328	122218534	2187206	4	Distant	NA	0.74	0.1084
XLOC_007832	CCDC60	14	33191806	33515224	-	0.390405	0.00122108	0.0291758	15	H3GA0052416	121806256	+	1.00389e-07	0.00166662	121806256	122767349	961093	3	Distant	NA	0.6017	0.2513
XLOC_007022	TAOK3	14	34322027	34514362	+	0.128237	0.117202	0.39809	1	ASGA0006224	238338892	-	2.05396e-07	0.00467826	238338892	238338892	0	1	Distant	NA	NA	NA
XLOC_007022	TAOK3	14	34322027	34514362	+	0.128237	0.117202	0.39809	17	INRA0052734	13851613	+	6.62142e-07	0.00754075	13851613	13851613	0	1	Distant	NA	NA	NA
XLOC_007024	WSB2	14	34608983	34635843	+	0.623674	2.89863e-08	1.17047e-05	14	ALGA0078132	60057875	-	2.47982e-08	0.000574375	37007046	60057875	23050829	2	Distant Same SSC	25422032	0.8491	NA
XLOC_007850	OAS2	14	38827655	38861943	-	0.777666	2.28762e-07	6.26265e-05	14	INRA0043599	35333712	+	4.57982e-09	5.38094e-05	27793403	86727629	58934226	16	Local	3493943	0.7061	0.1444
XLOC_007212	ZDHHC8	14	51494243	51519564	+	0.309586	0.00874361	0.0955526	11	ALGA0063402	68440344	+	4.80388e-07	0.00557545	47672709	71619677	23946968	3	Distant	NA	0.3952	0.0872
XLOC_008057	MRLN	14	63125037	63152845	-	0.399677	0.00258415	0.0465818	15	H3GA0052416	121806256	+	6.63644e-09	0.000153713	120031328	122218534	2187206	4	Distant	NA	0.74	0.1084
XLOC_008060	ENSSSCG00000010212	14	63415994	63946215	-	0.869619	1.94554e-09	1.57122e-06	14	ASGA0064154	64593845	-	4.01876e-07	0.00605879	63934099	91196737	27262638	7	Local	647630	0.6599	0.2257
XLOC_007362	SNCG	14	87904655	87922110	+	5.47517e-10	0.5	0.5	14	ALGA0079462	86966042	+	7.86265e-08	0.00182115	81311566	89875387	8563821	10	Local	938613	0.7601	0.1215
XLOC_008206	ERCC6	14	89998160	90075909	-	0.514873	0.00555797	0.0715888	14	ALGA0079821	90058648	-	1.66202e-07	0.00373273	90058648	90058648	0	1	Local	17261	NA	NA
XLOC_008233	SGMS1	14	99147158	99457455	-	0.537872	4.32151e-05	0.00323153	14	ALGA0080306	99099156	-	2.01669e-08	0.000467105	44898647	110150467	65251820	35	Local	48002	0.6636	0.124
XLOC_008269	ENSSSCG00000010491	14	106693255	106715595	-	2.2939e-05	0.5	0.5	14	H3GA0041235	84308720	+	7.14194e-07	0.00815753	74576983	86452917	11875934	6	Distant Same SSC	22384535	0.7737	0.0967
XLOC_008285	ENSSSCG00000037185	14	108666231	108739054	-	0.49933	0.00071355	0.0215752	14	ALGA0080930	108862995	-	1.95684e-08	0.000453243	103478990	115430478	11951488	16	Local	123941	0.7392	0.1183
XLOC_007482	HIF1AN	14	111636210	111681528	+	0.309133	0.00029381	0.0119927	14	ASGA0066126	111896310	-	5.23604e-09	0.000120896	110764460	113009739	2245279	5	Local	214782	0.8807	0.0493
XLOC_007547	SSC14:122.58*	14	122578984	122623355	+	0.251756	0.00186697	0.0380789	14	ALGA0081596	122360407	+	2.10037e-09	4.74384e-05	122187552	122360407	172855	2	Distant Same SSC	218577	0.9286	NA
XLOC_007556	CASP7	14	124017702	124051764	+	0.659318	7.25856e-09	4.34223e-06	14	ALGA0081765	123842084	+	1.08453e-09	2.51198e-05	117490963	128786578	11295615	10	Local	175618	0.5984	0.1317
XLOC_007559	NHLRC2	14	124162259	124243229	+	4.17225e-06	0.5	0.5	14	ALGA0081801	124229898	-	9.75554e-08	0.0022312	124229898	124229898	0	1	Local	13331	NA	NA
XLOC_008398	PRDX3	14	129077097	129090967	-	3.57983e-05	0.5	0.5	14	ASGA0066968	128148581	-	1.25879e-07	0.00291562	128148581	128148581	0	1	Distant Same SSC	928516	NA	NA
XLOC_008433	SSC14:138.49*	14	138489775	138491683	-	0.0381066	0.35046	0.5	14	MARC0013517	128771941	-	2.504e-07	0.00579975	128771941	128771941	0	1	Distant Same SSC	9717834	NA	NA
XLOC_008510	RND3	15	1676999	1735844	+	0.527664	9.05941e-07	0.00018291	15	ASGA0071826	276046	-	2.84026e-07	0.00657861	276046	276046	0	1	Distant Same SSC	1400953	NA	NA
XLOC_008560	ENSSSCG00000036229	15	23676641	23713484	+	0.206308	0.0463441	0.240305	1	ALGA0008908	243467061	-	3.27512e-07	0.00708488	243467061	243467061	0	1	Distant	NA	NA	NA
XLOC_008618	ING2	15	44917432	44928468	+	0.572514	8.28789e-07	0.000169451	15	ALGA0085152	44912912	-	1.22054e-17	2.82701e-13	28374875	54667499	26292624	13	Local	4520	0.4506	0.1985
XLOC_008649	SSC15:48.94*	15	48938941	48962854	+	0.174926	0.0116781	0.111086	15	H3GA0052416	121806256	+	2.03754e-07	0.00466758	121561503	121806256	244753	2	Distant Same SSC	72843402	0.8001	NA
XLOC_009260	WRN	15	53962767	54094997	-	0.584631	9.29683e-06	0.00106492	15	DRGA0015145	52350366	-	1.09186e-11	2.52898e-07	30260888	120106066	89845178	56	Local	1612401	0.5376	0.1633
XLOC_008662	GSR	15	54382567	54433990	+	0.388314	0.0170471	0.13788	15	INRA0060783	68958741	+	1.18603e-07	0.00274708	46768326	69640069	22871743	7	Local	14524751	0.7253	0.0919
XLOC_008671	OCA2	15	56657598	56869926	+	0.775934	1.82162e-05	0.00175136	15	H3GA0044432	58708088	+	8.60024e-08	0.00197452	45870926	93591187	47720261	15	Local	1838162	0.674	0.1451
XLOC_008728	CERS6	15	74927008	75262173	+	0.498637	0.0028866	0.0499725	15	ALGA0085879	75063953	+	1.39336e-09	2.4338e-05	48701287	100544076	51842789	28	Local	136945	0.4768	0.2252
XLOC_008759	RAPGEF4	15	78820216	79094468	+	0.131989	0.17719	0.496872	15	ALGA0086281	84527079	+	3.25985e-09	7.55047e-05	32777586	100183707	67406121	22	Local	5432611	0.6849	0.1312
XLOC_008877	PARD3B	15	107882301	108913662	+	0.488809	0.00199786	0.0394974	15	ASGA0102483	108311749	+	2.2962e-07	0.00531845	95715165	121414820	25699655	8	Local	429448	0.6385	0.1616
XLOC_008922	ARPC2	15	120297084	120329328	+	0.180284	0.0402686	0.22078	10	H3GA0028897	322402	-	1.29738e-07	0.00294922	322402	322402	0	1	Distant	NA	NA	NA
XLOC_008948	ENSSSCG00000016215	15	121309464	121311865	+	0.605414	3.09464e-09	2.27203e-06	15	ALGA0087127	120437865	-	2.37852e-09	5.50913e-05	120437865	122331723	1893858	4	Local	871599	0.8514	0.0804
XLOC_009535	ENSSSCG00000016215	15	121310933	121311814	-	0.0777953	0.039472	0.218429	15	ALGA0087500	122018469	+	3.41715e-07	0.00442243	120437865	122331723	1893858	3	Local	706655	0.7738	0.1418
XLOC_008952	DES	15	121416666	121445454	+	0.270093	0.0117666	0.111386	15	ASGA0083683	121570012	+	2.58613e-08	0.000599	110988008	122863462	11875454	10	Local	124558	0.5839	0.202
XLOC_009608	ILKAP	15	137739487	137769645	-	0.189787	0.0119728	0.112143	15	H3GA0045698	137521034	-	8.32497e-10	1.92823e-05	136913532	138175880	1262348	7	Local	218453	0.6292	0.1198
XLOC_009678	ANKRD33B	16	146549	233939	+	0.500962	2.4498e-05	0.00218614	16	ALGA0105287	791126	+	1.71674e-08	0.000281308	115042	4716863	4601821	11	Local	557187	0.6019	0.2027
XLOC_009686	ENSSSCG00000034022	16	6170630	6223645	+	0.645797	1.30187e-10	1.40185e-07	16	DRGA0015754	6888727	-	2.46477e-14	5.7089e-10	791126	23912679	23121553	29	Local	665082	0.3759	0.2101
XLOC_009706	RAI14	16	20268610	20435828	+	2.58982e-08	0.5	0.5	6	DRGA0017374	150598632	-	2.46752e-07	0.00571527	150598632	150598632	0	1	Distant	NA	NA	NA
XLOC_009808	CDK7	16	47410014	47455820	+	0.0374979	0.30533	0.5	16	ASGA0091940	47529007	-	1.9689e-07	0.00443436	47529007	47529007	0	1	Plausible Local	73187	NA	NA
XLOC_010112	MAT2B	16	60255358	60274826	-	0.20315	0.012822	0.117042	16	ALGA0091110	60375999	-	1.81923e-11	4.2137e-07	60279460	60375999	96539	2	Plausible Local	101173	0.8713	NA
XLOC_009875	FAM114A2	16	69120782	69160070	+	0.104229	0.201304	0.5	6	ASGA0030017	156818363	-	1.88245e-08	0.000210696	156818363	156818363	0	1	Distant	NA	NA	NA
XLOC_009875	FAM114A2	16	69120782	69160070	+	0.104229	0.201304	0.5	7	ASGA0033846	48798115	+	6.12781e-09	0.000137173	48798115	118555911	69757796	2	Distant	NA	0.5594	NA
XLOC_009875	FAM114A2	16	69120782	69160070	+	0.104229	0.201304	0.5	10	MARC0074581	57609285	+	1.52112e-06	0.0085127	57609285	57609285	0	1	Distant	NA	NA	NA
XLOC_010657	ENSSSCG00000036785	17	5006610	5077828	-	0.161329	0.074189	0.310119	17	ALGA0092844	5061992	-	6.25948e-11	1.44982e-06	744735	5154217	4409482	3	Local	15836	0.7186	0.1252
XLOC_010253	SSC17:11.98*	17	11984734	11986233	+	0.11989	0.13083	0.419563	17	MARC0026849	10813115	-	4.01359e-07	0.00929628	10813115	10813115	0	1	Distant Same SSC	1171619	NA	NA
XLOC_010265	MCM8	17	14790250	14837542	+	0.66701	1.75181e-07	5.05272e-05	17	ASGA0075278	11451416	+	6.69858e-14	1.55152e-09	692094	40099823	39407729	30	Local	3338834	0.4335	0.1985
XLOC_010342	SLC4A11	17	32446844	32459398	+	0.149176	0.0790014	0.320519	17	ALGA0094584	33341575	+	3.96183e-07	0.00899047	33341575	33341575	0	1	Distant Same SSC	882177	NA	NA
XLOC_010356	ENSSSCG00000027665	17	33735160	33821214	+	0.0590412	0.2929	0.5	3	MARC0059740	118191174	-	3.42504e-07	0.00778696	118191174	118191174	0	1	Distant	NA	NA	NA
XLOC_010796	SDCBP2	17	33963886	33971814	-	0.430353	0.0010792	0.0269416	17	MARC0017379	33921649	+	6.03733e-13	1.39837e-08	26306924	45100436	18793512	54	Local	42237	0.447	0.1902
XLOC_010365	SSC17:34.16*	17	34164825	34198210	+	0.0557518	0.320636	0.5	17	ALGA0094640	34141560	-	2.24009e-07	0.00518849	34141560	34141560	0	1	Plausible Local	23265	NA	NA
XLOC_010432	MMP24	17	38588362	38637434	+	1.25128e-09	0.5	0.5	17	ASGA0076838	37939853	+	3.77687e-07	0.00874798	37939853	37939853	0	1	Distant Same SSC	648509	NA	NA
XLOC_010864	SAMHD1	17	40117141	40171926	-	0.267754	0.00162741	0.0351886	17	H3GA0048956	40326252	-	9.29063e-10	1.21569e-05	36591639	43892841	7301202	11	Local	154326	0.68	0.1305
XLOC_010495	YWHAB	17	47297630	47319809	+	0.254549	0.0109738	0.107594	17	ALGA0095439	47252872	-	7.26308e-08	0.00168228	47252872	47252872	0	1	Distant Same SSC	44758	NA	NA
XLOC_011015	GMEB2	17	62568171	62608762	-	0.585722	9.46515e-06	0.0010691	17	ALGA0096679	60818662	+	6.94982e-18	1.60972e-13	48351314	61538151	13186837	17	Distant Same SSC	1749509	0.4939	0.236
XLOC_011357	NOM1	18	1745022	1760953	-	0.0263019	0.376611	0.5	18	ALGA0096742	2849611	+	7.73907e-07	0.00859457	2792986	2849611	56625	2	Distant Same SSC	1088658	0.862	NA
XLOC_011134	SSC18:10.65*	18	10646211	10648890	+	0.161264	0.111998	0.389764	18	ASGA0078874	10641854	-	4.6245e-07	0.00720903	9558333	10641854	1083521	2	Plausible Local	4357	0.8375	NA
XLOC_011147	WDR91	18	14092210	14127561	+	0.484986	0.00188683	0.0382386	18	MARC0011266	10966527	+	8.14605e-10	1.34073e-05	10083200	20008612	9925412	18	Local	3125683	0.6338	0.1781
XLOC_011589	MINDY4	18	42093163	42227435	-	0.266691	0.00174955	0.0367231	18	DBWU0000187	42180106	-	3.76493e-09	8.20354e-05	36991300	43082919	6091619	4	Local	47329	0.719	0.1118
XLOC_011620	SSC18:46.79*	18	46788362	46795417	-	0.51584	0.000194617	0.00903293	18	ASGA0080135	46815469	+	3.42201e-10	7.92606e-06	39558183	46815469	7257286	4	Local	20052	0.6594	0.1545
1 XLOC ID for gene transcript.
2 Sus Scrofa Chromosome for gene transcript
3 Mapped position of the gene transcript, start and end.
4 Origin of gene transcript, positive (sense) or negative (antisense) strand.
5 p-value from likelihood ratio test of significantly heritable expression, genome wide significance level (p-value < 5.997e-05)
6 q-value from likelihood ratio test of significantly heritable expression, genome wide significance level (FDR < 0.01)
7 Sus Scrofa Chromosome for eQTL peak.
8 Most significant molecular marker in eQTL peak.
9 Additive effect of the most significant molecular marker. Positive values increase the expression of the gene transcript.
10 p-value for top significant marker in eQTL peak, genome wide significance level (p-value < 4.499e-05)
11 q-value for top significant marker in eQTL peak, genome wide significance level (FDR < 0.01)
12 Position of expression QTL (eQTL) flanking markers and range of peak
13 Number of SNP significantly associated to gene expression (FDR 0.01)
14 eQTL regulator class
15 Distance from peak eQTL SNP and gene transcript position
16 Avergage linkage disequilibrium between significant SNP in an eQTL interval
* Novel transcripts mapped to Sus scrofa 11.1

## Sheet: Table S2
Table S2. Phenotypic quantitative trait loci (pQTL) identified in the F2 MSUPRP
Phenotype	SSC1	Peak SNP2	Position Peak SNP	Effect3	pvalue4	qvalue5	Interval6		Proportion Variance7	Heritability	Associations8
							Start	End
Carcass 10th-Rib Backfat	1	ALGA0010839	270610430	+	4.66459e-06	0.00406762	270390248	274203171	0.0262504	0.452031	7
Warner Bratzler Shear Force	2	M1GA0002229	4341271	-	3.4791e-08	0.00040734	4341271	7324405	0.0433408	0.258233	7
Sensory Panel Tenderness	2	H3GA0005676	6774200	+	2.36515e-08	0.000202121	4341271	7324405	0.0495019	0.286063	7
Sensory Panel Overall Tenderness	2	H3GA0005676	6774200	+	4.49211e-09	4.79858e-05	6382992	7324405	0.0537591	0.284087	5
10th-Rib Backfat 13-wk	3	H3GA0010564	112321459	-	1.33898e-06	0.0114266	112321459	112321459	0.0389859	0.429198	1
Sensory Panel Tenderness	3	H3GA0011017	128049431	+	8.84022e-06	0.0222196	128049431	128049431	0.0361106	0.286063	1
Sensory Panel Overall Tenderness	3	H3GA0011017	128049431	+	2.86385e-05	0.0490355	128049431	128049431	0.0321465	0.284087	1
Last Lumbar Backfat	4	ASGA0092651	88283081	-	8.23785e-06	0.0451895	88283081	88283081	0.0403591	0.408097	1
Last-Rib Backfat 16-wk	5	ALGA0031990	55005806	+	1.04162e-05	0.0461568	53276944	55005806	0.0338574	0.464563	2
Cook Yield	5	MARC0036560	66103958	+	4.55771e-05	0.0330079	62763317	66103958	0.0290495	0.309282	2
Sensory Panel Overall Tenderness	5	ALGA0032493	66050287	-	3.85906e-06	0.0117781	65384459	66083871	0.0339193	0.284087	6
Sensory Panel Tenderness	5	H3GA0016570	65978053	+	8.40739e-06	0.0222196	65805930	66083871	0.0315003	0.286063	5
Loin Muscle Area 16-wk	6	ASGA0105067	69366409	+	2.78816e-06	0.0316685	69366409	69911699	0.0398076	0.292383	4
Last-Rib Backfat 13-wk	6	ALGA0104402	147743951	-	5.43524e-10	2.32242e-05	108751759	151354003	0.0706718	0.425178	17
Carcass 10th-Rib Backfat	6	M1GA0008917	144596793	-	1.90132e-12	8.12413e-08	108751759	153261206	0.12161	0.452031	95
Last-Rib Backfat 10-wk	6	ALGA0104402	147743951	-	1.22622e-09	5.23952e-05	114921710	153129074	0.0660076	0.348302	51
Loin Weight	6	ASGA0029651	144640222	-	5.22961e-08	0.00223456	135367645	150063143	0.0643165	0.299077	28
Last-Rib Backfat 22-wk	6	ALGA0104402	147743951	-	2.05482e-09	8.78004e-05	135846455	150042424	0.0654107	0.490266	16
10th-Rib Backfat 13-wk	6	ALGA0104402	147743951	-	8.45291e-08	0.00304497	142218300	150042424	0.0522828	0.429198	10
Last-Rib Backfat 16-wk	6	ALGA0104402	147743951	-	6.13205e-09	0.000262017	142750306	153050250	0.0611636	0.464563	8
Last Lumbar Backfat	6	ALGA0104402	147743951	-	3.23885e-07	0.0138393	142750306	153129074	0.0496279	0.408097	12
10th-Rib Backfat 10-wk	6	ASGA0029651	144640222	+	6.6101e-07	0.015618	144550432	147743951	0.0590757	0.405818	3
10th-Rib Backfat 22-wk	6	ALGA0104402	147743951	-	1.05004e-06	0.0268689	144596793	147743951	0.044452	0.465605	2
10th-Rib Backfat 16-wk	6	ALGA0104402	147743951	-	4.99958e-08	0.00213627	147743951	147743951	0.0545333	0.49368	1
10th-Rib Backfat 19-wk	6	ALGA0104402	147743951	-	2.03718e-07	0.00870465	147743951	147743951	0.0489648	0.499627	1
Last-Rib Backfat 19-wk	6	ALGA0104402	147743951	-	7.95041e-09	0.000339713	147743951	150042424	0.0595068	0.565593	3
Dressing Percent	7	INRA0024788	30317219	+	3.45353e-06	0.0432418	22798097	35848368	0.0511663	0.234523	68
Number of Ribs	7	ALGA0043983	98508334	+	9.91264e-14	4.23557e-09	59408422	111384975	0.116907	0.355126	91
Carcass Length	7	ASGA0035536	98264173	+	4.34412e-07	0.00928099	98186259	98264173	0.0487648	0.483925	2
Cook Yield	8	DRGA0008986	134933342	-	2.21855e-05	0.0201694	134933342	134933342	0.0311954	0.309282	1
Last Lumbar Backfat	9	MARC0040505	45214687	+	1.48062e-05	0.0451895	45214687	45408123	0.0262061	0.408097	2
Last Lumbar Backfat	10	ALGA0120272	4836503	-	1.80509e-05	0.0485982	4836503	4836503	0.0273291	0.408097	1
Dressing Percent	11	M1GA0014839	6885016	+	5.01156e-05	0.0432418	1715503	6885016	0.0292197	0.234523	4
Loin Weight	11	ALGA0060368	4508777	-	1.67099e-05	0.0310433	4508777	4508777	0.02696	0.299077	1
Last-Rib Backfat 10-wk	12	ASGA0054658	41734343	-	4.62434e-05	0.0403252	41734343	41734343	0.0239813	0.348302	1
Protein Percent	15	MARC0093624	122218534	+	2.14343e-24	9.15865e-20	48779875	131283823	0.208893	0.378621	99
24-hour pH	15	MARC0093624	122218534	+	7.90873e-12	3.37932e-07	110223126	131451971	0.0934696	0.186116	35
Cook Yield	15	MARC0093624	122218534	+	8.64105e-18	3.69224e-13	113263338	132443172	0.148812	0.309282	65
Driploss	15	MARC0093624	122218534	-	9.97917e-16	4.23756e-11	113263338	137874383	0.127301	0.277263	81
Sensory Panel Overall Tenderness	15	H3GA0052416	121806256	+	1.07585e-09	3.62866e-05	118554659	122895848	0.0677421	0.284087	13
Warner Bratzler Shear Force	15	MARC0093624	122218534	+	1.23339e-08	0.00040734	120031328	122895848	0.0627866	0.258233	6
Sensory Panel Juiciness	15	H3GA0052416	121806256	+	2.15288e-07	0.00508101	120031328	122218534	0.0404134	0.0723383	5
Sensory Panel Tenderness	15	H3GA0052416	121806256	+	5.53429e-10	1.92113e-05	120031328	122895848	0.0698148	0.286063	7
1 Sus Scrofa Chromosome for pQTL peak
2 Most significant molecular marker in pQTL peak
3 Additive effect of the most significant molecular marker. Positive values increase the phenotypic trait.
4 p-value for top significant marker in pQTL peak
5 q-value for top significant marker in pQTL peak, genome wide significance level (FDR < 0.05)
6 Position of pQTL flanking markers
7 Portion of phenotypic variance accounted by the peak SNP marker
8 Number of SNP significantly associated to phenotype (FDR 0.05)

## Sheet: Table S3
Table S3. Results conditional Analysis of Expression QTL Co-localized with Phenotypic QTL
Identifier	Gene1	SSC Gene	Phenotype	SSC QTL	Peak pQTL SNP	Position	Effect pQTL2	Proportion Variance Phenotype3	Effect eQTL4	Proportion Variance Gene Expression5	pvalue	Associations6	LD Peak SNPs7	Gene-Phenotype Correlation8	Lower Confidence Interval	Upper Confidence Interval	t9	pvalue	qvalue
XLOC_002338	TOR1A	1	Carcass 10th-Rib Backfat	1	ALGA0010839	270610430	+	0.0262504	-	0.000748222	0.7296	4	0.323487	-0.0609338	-0.211294	0.0922439	-0.781786	0.435468	0.999895
XLOC_013038	FRMD8	2	Warner Bratzler Shear Force	2	M1GA0002229	4341271	-	0.0433408	+	0.0855305	8.44543e-05	0	-0.0359611	-0.102342	-0.250315	0.0503038	-1.32154	0.188151	0.487968
XLOC_013038	FRMD8	2	Sensory Panel Overall Tenderness	2	H3GA0005676	6774200	+	0.0537591	+	0.0809069	0.000151527	0	0.220715	-0.0148312	-0.165869	0.136886	-0.191108	0.848675	0.999784
XLOC_013038	FRMD8	2	Sensory Panel Tenderness	2	H3GA0005676	6774200	+	0.0495019	+	0.0809069	0.000151527	0	0.220715	0.012362	-0.139309	0.163466	0.159285	0.873638	0.999718
XLOC_016282	DPT	4	Last Lumbar Backfat	4	ASGA0092651	88283081	-	0.0403591	-	0.000487769	0.806497	10	-0.210346	0.116923	-0.0351088	0.263665	1.51685	0.131208	0.999845
XLOC_016526	SSC4:100.49*	4	Last Lumbar Backfat	4	ASGA0092651	88283081	-	0.0403591	+	0.082035	0.000704799	18	0.129928	-0.192027	-0.333734	-0.0418335	-2.52101	0.0126447	0.999845
XLOC_017029	NUF2	4	Last Lumbar Backfat	4	ASGA0092651	88283081	-	0.0403591	-	0.192421	4.95797e-08	1	-0.21779	0.160496	0.00931224	0.304506	2.095	0.0376888	0.999845
XLOC_017039	DUSP12	4	Last Lumbar Backfat	4	ASGA0092651	88283081	-	0.0403591	+	0.00855928	0.303595	20	0.0588794	-0.040427	-0.19067	0.111666	-0.521292	0.602858	0.999845
XLOC_018608	ENSSSCG00000034914	5	Last-Rib Backfat 16-wk	5	ALGA0031990	55005806	+	0.0338574	+	0.000533024	0.76339	13	0.0331997	0.135556	-0.0161862	0.281194	1.76279	0.0797769	0.222724
XLOC_018608	ENSSSCG00000034914	5	Cook Yield	5	MARC0036560	66103958	+	0.0290495	-	0.0531502	0.00353467	11	0.0127884	-0.0977067	-0.245921	0.0549726	-1.2611	0.209053	0.999973
XLOC_019118	HPN	6	Loin Muscle Area 16-wk	6	ASGA0105067	69366409	+	0.0398076	-	0.1354	2.30849e-07	0	-0.023013	0.0436028	-0.108523	0.193734	0.562317	0.574659	0.685947
XLOC_019442	CCDC106	6	Loin Muscle Area 16-wk	6	ASGA0105067	69366409	+	0.0398076	-	0.0447024	0.00999183	4	0.0125816	-0.110237	-0.257351	0.0418718	-1.42901	0.15488	0.271936
XLOC_020480	CYP2B6	6	Loin Muscle Area 16-wk	6	ASGA0105067	69366409	+	0.0398076	-	0.104107	1.19394e-05	4	0.0030673	0.024063	-0.127812	0.174836	0.31012	0.756858	0.830185
XLOC_020828	DNAJC11	6	Loin Muscle Area 16-wk	6	ASGA0105067	69366409	+	0.0398076	-	0.0430733	0.00878813	9	-0.0936659	-0.139943	-0.285307	0.0117154	-1.82095	0.0704146	0.155661
XLOC_009706	RAI14	16	Carcass 10th-Rib Backfat	6	M1GA0008917	144596793	-	0.12161	-	0.00228583	0.553397	0	0.150351	0.0669399	-0.0862612	0.217048	0.859176	0.391498	0.999895
XLOC_019936	SSX2IP	6	Carcass 10th-Rib Backfat	6	M1GA0008917	144596793	-	0.12161	+	0.121106	1.70507e-05	0	0.00599144	-0.198188	-0.340238	-0.0472939	-2.5894	0.0104788	0.999895
XLOC_020480	CYP2B6	6	Carcass 10th-Rib Backfat	6	M1GA0008917	144596793	-	0.12161	-	0.000695453	0.7514	7	0.00807306	-0.0411183	-0.192236	0.111904	-0.527017	0.598894	0.999895
XLOC_021275	SSC6:150.07*	6	Carcass 10th-Rib Backfat	6	M1GA0008917	144596793	-	0.12161	-	0.0915863	0.000298582	6	0.0926843	0.165522	0.013542	0.310027	2.14937	0.0330717	0.999895
XLOC_019863	SSC6:104.08*	6	Carcass 10th-Rib Backfat	6	M1GA0008917	144596793	-	0.12161	+	0.0998013	4.43633e-05	0	0.0563618	-0.161502	-0.306289	-0.00941194	-2.09575	0.0376404	0.999895
XLOC_019906	ZNF397	6	Carcass 10th-Rib Backfat	6	M1GA0008917	144596793	-	0.12161	+	0.0452583	0.00827032	1	0.0570842	-0.0602644	-0.210652	0.09291	-0.773166	0.440537	0.999895
XLOC_019936	SSX2IP	6	Loin Weight	6	ASGA0029651	144640222	-	0.0643165	-	0.127398	9.47254e-06	0	0.0359701	0.0867821	-0.0654881	0.235103	1.12234	0.263337	0.99994
XLOC_020480	CYP2B6	6	10th-Rib Backfat 10-wk	6	ASGA0029651	144640222	+	0.0590757	+	0.000463333	0.795798	7	0.0276113	0.111806	-0.0402855	0.258834	1.44961	0.149053	0.24461
XLOC_020480	CYP2B6	6	Loin Weight	6	ASGA0029651	144640222	-	0.0643165	+	0.000463333	0.795798	7	0.0276113	0.00914739	-0.14246	0.160335	0.117861	0.90632	0.99994
XLOC_021275	SSC6:150.07*	6	10th-Rib Backfat 10-wk	6	ASGA0029651	144640222	+	0.0590757	+	0.0717986	0.00152088	7	0.0433558	0.0327185	-0.119282	0.183221	0.421774	0.673736	0.753218
XLOC_021275	SSC6:150.07*	6	Loin Weight	6	ASGA0029651	144640222	-	0.0643165	+	0.0717986	0.00152088	7	0.0433558	-0.145312	-0.290334	0.00623496	-1.8923	0.060192	0.99994
XLOC_019863	SSC6:104.08*	6	Loin Weight	6	ASGA0029651	144640222	-	0.0643165	-	0.0907506	0.000110032	0	0.0234195	0.214198	0.0648931	0.354123	2.82533	0.0053029	0.99994
XLOC_009706	RAI14	16	Last-Rib Backfat 10-wk	6	ALGA0104402	147743951	-	0.0660076	-	0.00246089	0.539818	0	-0.140835	-0.062533	-0.211936	0.0897264	-0.807261	0.420671	0.732537
XLOC_009706	RAI14	16	Last-Rib Backfat 13-wk	6	ALGA0104402	147743951	-	0.0706718	-	0.00246089	0.539818	0	-0.140835	-0.0346575	-0.185096	0.117368	-0.446799	0.655603	0.833385
XLOC_009706	RAI14	16	Last-Rib Backfat 16-wk	6	ALGA0104402	147743951	-	0.0611636	-	0.00246089	0.539818	0	-0.140835	0.000302249	-0.151114	0.151705	0.00389421	0.996898	0.998207
XLOC_009706	RAI14	16	Last Lumbar Backfat	6	ALGA0104402	147743951	-	0.0496279	-	0.00246089	0.539818	0	-0.140835	-0.146849	-0.291771	0.00466491	-1.91275	0.057502	0.999845
XLOC_019936	SSX2IP	6	Last-Rib Backfat 10-wk	6	ALGA0104402	147743951	-	0.0660076	+	0.0768951	0.000760867	0	-0.000872451	-0.096174	-0.24403	0.056052	-1.24489	0.214928	0.624506
XLOC_019936	SSX2IP	6	Last-Rib Backfat 13-wk	6	ALGA0104402	147743951	-	0.0706718	+	0.0768951	0.000760867	0	-0.000872451	-0.161184	-0.305146	-0.0100184	-2.10422	0.0368656	0.460217
XLOC_019936	SSX2IP	6	10th-Rib Backfat 13-wk	6	ALGA0104402	147743951	-	0.0522828	+	0.0768951	0.000760867	0	-0.000872451	-0.202977	-0.34382	-0.053202	-2.67077	0.0083209	0.0293056
XLOC_019936	SSX2IP	6	Last-Rib Backfat 16-wk	6	ALGA0104402	147743951	-	0.0611636	+	0.0768951	0.000760867	0	-0.000872451	-0.143234	-0.28839	0.00835699	-1.86467	0.0639933	0.199044
XLOC_019936	SSX2IP	6	Last-Rib Backfat 22-wk	6	ALGA0104402	147743951	-	0.0654107	+	0.0768951	0.000760867	0	-0.000872451	0.00889255	-0.142709	0.160087	0.114577	0.908919	0.974136
XLOC_019936	SSX2IP	6	Last Lumbar Backfat	6	ALGA0104402	147743951	-	0.0496279	+	0.0768951	0.000760867	0	-0.000872451	-0.102918	-0.250425	0.0492598	-1.33308	0.184333	0.999845
XLOC_020480	CYP2B6	6	Last-Rib Backfat 10-wk	6	ALGA0104402	147743951	-	0.0660076	+	0.00246565	0.526945	7	-0.0030673	-0.114987	-0.261838	0.0370686	-1.49139	0.137757	0.621977
XLOC_020480	CYP2B6	6	10th-Rib Backfat 13-wk	6	ALGA0104402	147743951	-	0.0522828	+	0.00246565	0.526945	7	-0.0030673	-0.0178203	-0.168775	0.133951	-0.229635	0.818658	0.858873
XLOC_020480	CYP2B6	6	Last-Rib Backfat 13-wk	6	ALGA0104402	147743951	-	0.0706718	+	0.00246565	0.526945	7	-0.0030673	-0.097976	-0.24574	0.0542384	-1.26844	0.206419	0.500868
XLOC_020480	CYP2B6	6	10th-Rib Backfat 16-wk	6	ALGA0104402	147743951	-	0.0545333	+	0.00246565	0.526945	7	-0.0030673	-0.0522337	-0.202046	0.0999667	-0.673904	0.50131	0.686995
XLOC_020480	CYP2B6	6	Last-Rib Backfat 16-wk	6	ALGA0104402	147743951	-	0.0611636	+	0.00246565	0.526945	7	-0.0030673	-0.145074	-0.290111	0.00647792	-1.88914	0.0606174	0.193704
XLOC_020480	CYP2B6	6	10th-Rib Backfat 19-wk	6	ALGA0104402	147743951	-	0.0489648	+	0.00246565	0.526945	7	-0.0030673	-0.0391123	-0.1894	0.112967	-0.504312	0.614711	0.845585
XLOC_020480	CYP2B6	6	Last-Rib Backfat 19-wk	6	ALGA0104402	147743951	-	0.0595068	+	0.00246565	0.526945	7	-0.0030673	-0.0214799	-0.172329	0.130354	-0.276813	0.782268	0.923081
XLOC_020480	CYP2B6	6	10th-Rib Backfat 22-wk	6	ALGA0104402	147743951	-	0.044452	+	0.00246565	0.526945	7	-0.0030673	-0.0178737	-0.168827	0.133898	-0.230323	0.818124	0.910559
XLOC_020480	CYP2B6	6	Last-Rib Backfat 22-wk	6	ALGA0104402	147743951	-	0.0654107	+	0.00246565	0.526945	7	-0.0030673	-0.144159	-0.289255	0.00741277	-1.87696	0.062278	0.735728
XLOC_020480	CYP2B6	6	Last Lumbar Backfat	6	ALGA0104402	147743951	-	0.0496279	+	0.00246565	0.526945	7	-0.0030673	-0.0457578	-0.195811	0.106389	-0.590166	0.555882	0.999845
XLOC_021275	SSC6:150.07*	6	10th-Rib Backfat 16-wk	6	ALGA0104402	147743951	-	0.0545333	-	0.158431	3.9591e-07	6	-0.084174	0.0944471	-0.057789	0.242391	1.22233	0.223315	0.52998
XLOC_021275	SSC6:150.07*	6	10th-Rib Backfat 19-wk	6	ALGA0104402	147743951	-	0.0489648	-	0.158431	3.9591e-07	6	-0.084174	0.0636712	-0.0885927	0.213027	0.822014	0.412248	0.790483
XLOC_021275	SSC6:150.07*	6	Last-Rib Backfat 19-wk	6	ALGA0104402	147743951	-	0.0595068	-	0.158431	3.9591e-07	6	-0.084174	0.0372468	-0.11481	0.187599	0.480225	0.631699	0.855487
XLOC_021275	SSC6:150.07*	6	Last-Rib Backfat 10-wk	6	ALGA0104402	147743951	-	0.0660076	-	0.158431	3.9591e-07	6	-0.084174	0.0202578	-0.131555	0.171143	0.261058	0.794372	0.923634
XLOC_021275	SSC6:150.07*	6	10th-Rib Backfat 13-wk	6	ALGA0104402	147743951	-	0.0522828	-	0.158431	3.9591e-07	6	-0.084174	0.192599	0.0424264	0.334261	2.52881	0.0123776	0.0348259
XLOC_021275	SSC6:150.07*	6	Last-Rib Backfat 13-wk	6	ALGA0104402	147743951	-	0.0706718	-	0.158431	3.9591e-07	6	-0.084174	0.0611671	-0.0910863	0.210626	0.789561	0.43091	0.682625
XLOC_021275	SSC6:150.07*	6	Last-Rib Backfat 16-wk	6	ALGA0104402	147743951	-	0.0611636	-	0.158431	3.9591e-07	6	-0.084174	0.0836001	-0.0686791	0.232072	1.0809	0.281311	0.466274
XLOC_021275	SSC6:150.07*	6	10th-Rib Backfat 22-wk	6	ALGA0104402	147743951	-	0.044452	-	0.158431	3.9591e-07	6	-0.084174	0.0959068	-0.0563208	0.243777	1.2414	0.216211	0.596014
XLOC_021275	SSC6:150.07*	6	Last-Rib Backfat 22-wk	6	ALGA0104402	147743951	-	0.0654107	-	0.158431	3.9591e-07	6	-0.084174	0.016896	-0.134859	0.167876	0.217721	0.827914	0.946675
XLOC_021275	SSC6:150.07*	6	Last Lumbar Backfat	6	ALGA0104402	147743951	-	0.0496279	-	0.158431	3.9591e-07	6	-0.084174	0.122812	-0.02914	0.269215	1.59439	0.112751	0.999845
XLOC_019863	SSC6:104.08*	6	Last-Rib Backfat 10-wk	6	ALGA0104402	147743951	-	0.0660076	+	0.100814	3.69522e-05	0	-0.0493853	-0.113876	-0.260789	0.0381926	-1.47679	0.141626	0.621977
XLOC_019863	SSC6:104.08*	6	10th-Rib Backfat 13-wk	6	ALGA0104402	147743951	-	0.0522828	+	0.100814	3.69522e-05	0	-0.0493853	-0.00410909	-0.155422	0.147392	-0.0529424	0.957841	0.96787
XLOC_019863	SSC6:104.08*	6	Last-Rib Backfat 13-wk	6	ALGA0104402	147743951	-	0.0706718	+	0.100814	3.69522e-05	0	-0.0493853	-0.141466	-0.286734	0.0101611	-1.84118	0.0673797	0.460217
XLOC_019863	SSC6:104.08*	6	Last-Rib Backfat 16-wk	6	ALGA0104402	147743951	-	0.0611636	+	0.100814	3.69522e-05	0	-0.0493853	-0.13765	-0.283158	0.0140531	-1.79053	0.0751903	0.215522
XLOC_019863	SSC6:104.08*	6	Last-Rib Backfat 22-wk	6	ALGA0104402	147743951	-	0.0654107	+	0.100814	3.69522e-05	0	-0.0493853	-0.164859	-0.308567	-0.0137936	-2.15353	0.0327203	0.735728
XLOC_019863	SSC6:104.08*	6	Last Lumbar Backfat	6	ALGA0104402	147743951	-	0.0496279	+	0.100814	3.69522e-05	0	-0.0493853	-0.203292	-0.34411	-0.0535303	-2.6751	0.00821859	0.999845
XLOC_019906	ZNF397	6	Last-Rib Backfat 10-wk	6	ALGA0104402	147743951	-	0.0660076	+	0.0174056	0.11434	2	-0.050959	-0.0571019	-0.206724	0.0951304	-0.736909	0.462218	0.757644
XLOC_019906	ZNF397	6	Last-Rib Backfat 13-wk	6	ALGA0104402	147743951	-	0.0706718	+	0.0174056	0.11434	2	-0.050959	-0.0704043	-0.219474	0.0818783	-0.909352	0.364483	0.633149
XLOC_022901	SSC7:76.39*	7	Number of Ribs	7	ALGA0043983	98508334	+	0.116907	+	0.0170168	0.101923	0	0.169629	-0.072522	-0.246393	0.105872	-0.799848	0.425366	0.579882
XLOC_023098	SSC7:92.21*	7	Number of Ribs	7	ALGA0043983	98508334	+	0.116907	-	0.00988918	0.231443	6	-0.0235701	0.117785	-0.0605115	0.288797	1.30471	0.194467	0.363499
XLOC_023152	TGFB3	7	Number of Ribs	7	ALGA0043983	98508334	+	0.116907	+	0.0627361	0.00178557	1	0.036762	0.0577275	-0.120539	0.232387	0.636063	0.525937	0.664516
XLOC_009875	FAM114A2	16	Number of Ribs	7	ALGA0043983	98508334	+	0.116907	-	0.00337498	0.459954	2	-0.0546907	-0.254911	-0.413295	-0.0815575	-2.89982	0.00443555	0.0485903
XLOC_021813	CENPQ	7	Number of Ribs	7	ALGA0043983	98508334	+	0.116907	+	0.00216556	0.572695	30	-0.00719734	-0.0839238	-0.257138	0.0945148	-0.92643	0.356067	0.520431
XLOC_021821	SSC-MIR-206	7	Number of Ribs	7	ALGA0043983	98508334	+	0.116907	-	0.00641509	0.332139	7	0.0121711	-0.0149533	-0.191481	0.162511	-0.164504	0.869609	0.91417
XLOC_021849	CFAP161	7	Number of Ribs	7	ALGA0043983	98508334	+	0.116907	+	0.0579896	0.00243866	83	0.0220507	0.0768204	-0.101596	0.250449	0.847529	0.398374	0.557553
XLOC_021884	SSC7:53.98*	7	Number of Ribs	7	ALGA0043983	98508334	+	0.116907	+	0.0399749	0.0122882	38	-0.083315	-0.0615483	-0.236011	0.116758	-0.678317	0.498866	0.642392
XLOC_021930	CYP1A1	7	Number of Ribs	7	ALGA0043983	98508334	+	0.116907	+	0.0149456	0.111203	23	-0.00160762	0.0599955	-0.118295	0.234539	0.661142	0.509778	0.650971
XLOC_022767	SSC7:54*	7	Number of Ribs	7	ALGA0043983	98508334	+	0.116907	+	0.0262361	0.0413072	48	-0.083315	-0.0631418	-0.237521	0.11518	-0.695948	0.487796	0.632141
XLOC_023736	ENSSSCG00000009239	8	Cook Yield	8	DRGA0008986	134933342	-	0.0311954	-	0.0279848	0.0375663	5	-0.00375662	0.0326679	-0.11979	0.183621	0.419851	0.675141	0.999973
XLOC_003104	PARP4	11	Loin Weight	11	ALGA0060368	4508777	-	0.02696	-	0.0803846	0.000277873	9	0.172147	0.105413	-0.0467425	0.252788	1.36577	0.17386	0.99994
XLOC_003365	SSC11:2.19*	11	Loin Weight	11	ALGA0060368	4508777	-	0.02696	-	0.107478	5.69696e-06	0	-0.129024	-0.0711348	-0.220173	0.081149	-0.918835	0.359515	0.99994
XLOC_003104	PARP4	11	Dressing Percent	11	M1GA0014839	6885016	+	0.0292197	+	0.0200687	0.110138	15	0.216419	0.0876763	-0.064591	0.235954	1.134	0.258431	0.478661
XLOC_003365	SSC11:2.19*	11	Dressing Percent	11	M1GA0014839	6885016	+	0.0292197	+	0.0131413	0.193927	6	-0.0626741	-0.149819	-0.294548	0.0016274	-1.95232	0.0525822	0.240941
XLOC_004495	SLC25A39	12	Last-Rib Backfat 10-wk	12	ASGA0054658	41734343	-	0.0239813	+	0.00652085	0.339559	43	-0.278078	0.0467873	-0.105369	0.196803	0.603472	0.547018	0.804851
XLOC_004699	SSC12:39.38*	12	Last-Rib Backfat 10-wk	12	ASGA0054658	41734343	-	0.0239813	-	0.00934428	0.264702	11	-0.175074	0.00655965	-0.144994	0.157813	0.0845169	0.932747	0.977452
XLOC_001624	TEX9	1	Sensory Panel Juiciness	15	H3GA0052416	121806256	+	0.0404134	+	0.252142	3.17044e-11	0	-0.416487	0.0383247	-0.113745	0.18864	0.494143	0.621859	0.900008
XLOC_001624	TEX9	1	Sensory Panel Tenderness	15	H3GA0052416	121806256	+	0.0698148	+	0.252142	3.17044e-11	0	-0.416487	0.067455	-0.0848211	0.216652	0.87108	0.384968	0.999718
XLOC_001624	TEX9	1	Sensory Panel Overall Tenderness	15	H3GA0052416	121806256	+	0.0677421	+	0.252142	3.17044e-11	0	-0.416487	0.0754296	-0.0768579	0.224278	0.974619	0.331167	0.999784
XLOC_003040	PFKFB3	10	Sensory Panel Juiciness	15	H3GA0052416	121806256	+	0.0404134	+	0.186731	2.41564e-09	0	-0.416487	0.0689042	-0.0833754	0.218039	0.889883	0.374816	0.825204
XLOC_003040	PFKFB3	10	Sensory Panel Tenderness	15	H3GA0052416	121806256	+	0.0698148	+	0.186731	2.41564e-09	0	-0.416487	0.115614	-0.0364331	0.26243	1.49964	0.135606	0.999718
XLOC_003040	PFKFB3	10	Sensory Panel Overall Tenderness	15	H3GA0052416	121806256	+	0.0677421	+	0.186731	2.41564e-09	0	-0.416487	0.134839	-0.0169166	0.280521	1.75329	0.0813989	0.999784
XLOC_006129	SUCLG2	13	Sensory Panel Tenderness	15	H3GA0052416	121806256	+	0.0698148	+	0.187326	3.86732e-08	0	-0.358854	0.117003	-0.0350273	0.263741	1.5179	0.130941	0.999718
XLOC_006129	SUCLG2	13	Sensory Panel Overall Tenderness	15	H3GA0052416	121806256	+	0.0677421	+	0.187326	3.86732e-08	0	-0.358854	0.134961	-0.0167921	0.280636	1.7549	0.0811206	0.999784
XLOC_006129	SUCLG2	13	Sensory Panel Juiciness	15	H3GA0052416	121806256	+	0.0404134	+	0.187326	3.86732e-08	0	-0.358854	0.0897273	-0.062532	0.237905	1.16074	0.247415	0.815291
XLOC_007018	CIT	14	Sensory Panel Juiciness	15	H3GA0052416	121806256	+	0.0404134	+	0.2878	8.88178e-16	0	-0.416487	0.0648553	-0.0874128	0.214162	0.837366	0.403591	0.830864
XLOC_007018	CIT	14	Sensory Panel Tenderness	15	H3GA0052416	121806256	+	0.0698148	+	0.2878	8.88178e-16	0	-0.416487	0.140917	-0.0107215	0.28622	1.83389	0.0684612	0.999718
XLOC_007018	CIT	14	Sensory Panel Overall Tenderness	15	H3GA0052416	121806256	+	0.0677421	+	0.2878	8.88178e-16	0	-0.416487	0.120317	-0.0316697	0.266865	1.56152	0.120305	0.999784
XLOC_007832	CCDC60	14	Sensory Panel Tenderness	15	H3GA0052416	121806256	+	0.0698148	+	0.191953	1.31989e-08	0	-0.416487	-0.041128	-0.191346	0.110973	-0.530346	0.596581	0.999718
XLOC_007832	CCDC60	14	Sensory Panel Overall Tenderness	15	H3GA0052416	121806256	+	0.0677421	+	0.191953	1.31989e-08	0	-0.416487	-0.030971	-0.18153	0.121006	-0.399225	0.690241	0.999784
XLOC_007832	CCDC60	14	Sensory Panel Juiciness	15	H3GA0052416	121806256	+	0.0404134	+	0.191953	1.31989e-08	0	-0.416487	-0.0133013	-0.16438	0.138387	-0.171391	0.864125	0.974129
XLOC_008057	MRLN	14	Sensory Panel Juiciness	15	H3GA0052416	121806256	+	0.0404134	+	0.251827	1.08915e-11	0	-0.416487	0.163273	0.0121635	0.307091	2.13223	0.0344584	0.815291
XLOC_008057	MRLN	14	Sensory Panel Tenderness	15	H3GA0052416	121806256	+	0.0698148	+	0.251827	1.08915e-11	0	-0.416487	0.197011	0.0470033	0.338329	2.58905	0.0104785	0.999718
XLOC_008057	MRLN	14	Sensory Panel Overall Tenderness	15	H3GA0052416	121806256	+	0.0677421	+	0.251827	1.08915e-11	0	-0.416487	0.194692	0.044597	0.336192	2.55737	0.0114419	0.999784
XLOC_008649	SSC15:48.94*	15	Sensory Panel Juiciness	15	H3GA0052416	121806256	+	0.0404134	+	0.206151	2.65445e-11	0	-0.416487	0.199856	0.0499584	0.340949	2.62799	0.00939452	0.815291
XLOC_008649	SSC15:48.94*	15	Sensory Panel Tenderness	15	H3GA0052416	121806256	+	0.0698148	+	0.206151	2.65445e-11	0	-0.416487	0.303484	0.159399	0.43491	4.10367	6.36189e-05	0.970124
XLOC_008649	SSC15:48.94*	15	Sensory Panel Overall Tenderness	15	H3GA0052416	121806256	+	0.0677421	+	0.206151	2.65445e-11	0	-0.416487	0.315245	0.172047	0.445395	4.27987	3.15249e-05	0.480722
XLOC_009535	ENSSSCG00000016215	15	Sensory Panel Tenderness	15	H3GA0052416	121806256	+	0.0698148	+	0.0638477	0.00178462	2	-0.26663	0.0101322	-0.141495	0.161295	0.130551	0.896288	0.999718
XLOC_009535	ENSSSCG00000016215	15	Sensory Panel Overall Tenderness	15	H3GA0052416	121806256	+	0.0677421	+	0.0638477	0.00178462	2	-0.26663	0.0101246	-0.141502	0.161287	0.130453	0.896366	0.999784
XLOC_009535	ENSSSCG00000016215	15	Sensory Panel Juiciness	15	H3GA0052416	121806256	+	0.0404134	+	0.0638477	0.00178462	2	-0.26663	-0.0414985	-0.191704	0.110606	-0.535131	0.593275	0.88965
XLOC_017822	PKP2	5	Sensory Panel Juiciness	15	H3GA0052416	121806256	+	0.0404134	+	0.180084	4.26075e-08	0	-0.416487	0.0337828	-0.118232	0.18425	0.435509	0.663759	0.918024
XLOC_017822	PKP2	5	Sensory Panel Tenderness	15	H3GA0052416	121806256	+	0.0698148	+	0.180084	4.26075e-08	0	-0.416487	0.0986535	-0.0535562	0.246383	1.27729	0.203283	0.999718
XLOC_017822	PKP2	5	Sensory Panel Overall Tenderness	15	H3GA0052416	121806256	+	0.0677421	+	0.180084	4.26075e-08	0	-0.416487	0.0790492	-0.0732372	0.227733	1.02167	0.308422	0.999784
XLOC_018969	NQO1	6	Sensory Panel Juiciness	15	H3GA0052416	121806256	+	0.0404134	+	0.255624	2.82929e-11	0	-0.416487	0.114542	-0.0375186	0.261418	1.48555	0.139296	0.815291
XLOC_018969	NQO1	6	Sensory Panel Tenderness	15	H3GA0052416	121806256	+	0.0698148	+	0.255624	2.82929e-11	0	-0.416487	0.105311	-0.0468459	0.252691	1.36442	0.174282	0.999718
XLOC_018969	NQO1	6	Sensory Panel Overall Tenderness	15	H3GA0052416	121806256	+	0.0677421	+	0.255624	2.82929e-11	0	-0.416487	0.116716	-0.0353176	0.26347	1.51413	0.131894	0.999784
XLOC_022216	CEP128	7	Sensory Panel Juiciness	15	H3GA0052416	121806256	+	0.0404134	+	0.268511	6.18616e-12	0	-0.416487	0.0875607	-0.0647069	0.235844	1.13249	0.259061	0.815291
XLOC_022216	CEP128	7	Sensory Panel Tenderness	15	H3GA0052416	121806256	+	0.0698148	+	0.268511	6.18616e-12	0	-0.416487	0.176816	0.0261047	0.319667	2.31458	0.0218608	0.999718
XLOC_022216	CEP128	7	Sensory Panel Overall Tenderness	15	H3GA0052416	121806256	+	0.0677421	+	0.268511	6.18616e-12	0	-0.416487	0.176208	0.0254781	0.319104	2.30637	0.022326	0.999784
XLOC_023405	CHRNA9	8	Sensory Panel Juiciness	15	H3GA0052416	121806256	+	0.0404134	+	0.261281	7.63656e-12	0	-0.358854	0.10191	-0.0502751	0.249471	1.3199	0.188687	0.815291
XLOC_023405	CHRNA9	8	Sensory Panel Tenderness	15	H3GA0052416	121806256	+	0.0698148	+	0.261281	7.63656e-12	0	-0.358854	0.115106	-0.0369477	0.261951	1.49296	0.137346	0.999718
XLOC_023405	CHRNA9	8	Sensory Panel Overall Tenderness	15	H3GA0052416	121806256	+	0.0677421	+	0.261281	7.63656e-12	0	-0.358854	0.109034	-0.0430871	0.256214	1.41323	0.15946	0.999784
XLOC_008952	DES	15	Sensory Panel Juiciness	15	H3GA0052416	121806256	+	0.0404134	-	0.0331521	0.0337001	2	-0.0902184	-0.116554	-0.263317	0.0354817	-1.512	0.132435	0.815291
XLOC_008952	DES	15	Sensory Panel Tenderness	15	H3GA0052416	121806256	+	0.0698148	-	0.0331521	0.0337001	2	-0.0902184	-0.0846334	-0.233057	0.0676432	-1.09435	0.275386	0.999718
XLOC_008952	DES	15	Sensory Panel Overall Tenderness	15	H3GA0052416	121806256	+	0.0677421	-	0.0331521	0.0337001	2	-0.0902184	-0.085815	-0.234182	0.0664583	-1.10974	0.268715	0.999784
XLOC_008877	PARD3B	15	Sensory Panel Juiciness	15	H3GA0052416	121806256	+	0.0404134	-	0.00297854	0.532214	8	-0.119196	0.0155217	-0.136208	0.16654	0.200007	0.84172	0.967905
XLOC_008877	PARD3B	15	Sensory Panel Tenderness	15	H3GA0052416	121806256	+	0.0698148	-	0.00297854	0.532214	8	-0.119196	0.0533119	-0.0988962	0.203082	0.687854	0.492505	0.999718
XLOC_008877	PARD3B	15	Sensory Panel Overall Tenderness	15	H3GA0052416	121806256	+	0.0677421	-	0.00297854	0.532214	8	-0.119196	0.0827181	-0.0695629	0.231232	1.06941	0.286436	0.999784
XLOC_008948	ENSSSCG00000016215	15	Sensory Panel Juiciness	15	H3GA0052416	121806256	+	0.0404134	+	0.00360703	0.481459	7	-0.156246	0.0552097	-0.0970111	0.204907	0.712413	0.477209	0.852638
XLOC_008948	ENSSSCG00000016215	15	Sensory Panel Tenderness	15	H3GA0052416	121806256	+	0.0698148	+	0.00360703	0.481459	7	-0.156246	0.0866788	-0.0655918	0.235004	1.121	0.263908	0.999718
XLOC_008948	ENSSSCG00000016215	15	Sensory Panel Overall Tenderness	15	H3GA0052416	121806256	+	0.0677421	+	0.00360703	0.481459	7	-0.156246	0.0737517	-0.078535	0.222675	0.95282	0.342067	0.999784
XLOC_009260	WRN	15	Sensory Panel Juiciness	15	H3GA0052416	121806256	+	0.0404134	+	0.0129481	0.18136	41	0.157235	-0.0638001	-0.213151	0.0884643	-0.823684	0.411301	0.833261
XLOC_009260	WRN	15	Sensory Panel Tenderness	15	H3GA0052416	121806256	+	0.0698148	+	0.0129481	0.18136	41	0.157235	0.0319943	-0.119997	0.18252	0.412429	0.680557	0.999718
XLOC_009260	WRN	15	Sensory Panel Overall Tenderness	15	H3GA0052416	121806256	+	0.0677421	+	0.0129481	0.18136	41	0.157235	0.00866585	-0.142931	0.159866	0.111656	0.911231	0.999784
XLOC_001624	TEX9	1	Cook Yield	15	MARC0093624	122218534	+	0.148812	-	0.235869	8.64332e-10	0	0.243382	-0.221192	-0.360932	-0.0717383	-2.91343	0.00407068	0.999973
XLOC_001624	TEX9	1	Warner Bratzler Shear Force	15	MARC0093624	122218534	+	0.0627866	-	0.235869	8.64332e-10	0	0.243382	-0.0676295	-0.217262	0.0851082	-0.87071	0.385178	0.653927
XLOC_001624	TEX9	1	Driploss	15	MARC0093624	122218534	-	0.127301	-	0.235869	8.64332e-10	0	0.243382	0.138438	-0.0132497	0.283897	1.80099	0.0735199	0.885607
XLOC_001624	TEX9	1	24-hour pH	15	MARC0093624	122218534	+	0.0934696	-	0.235869	8.64332e-10	0	0.243382	-0.164791	-0.316197	-0.00519987	-2.03942	0.0431754	0.905959
XLOC_001624	TEX9	1	Protein Percent	15	MARC0093624	122218534	+	0.208893	-	0.235869	8.64332e-10	0	0.243382	-0.307807	-0.439902	-0.162673	-4.13034	5.77365e-05	0.0293474
XLOC_003040	PFKFB3	10	Cook Yield	15	MARC0093624	122218534	+	0.148812	-	0.12455	1.22144e-06	0	0.243382	-0.135042	-0.28114	0.017174	-1.75068	0.0818597	0.999973
XLOC_003040	PFKFB3	10	Warner Bratzler Shear Force	15	MARC0093624	122218534	+	0.0627866	-	0.12455	1.22144e-06	0	0.243382	-0.163472	-0.307697	-0.0119041	-2.12847	0.0347827	0.423411
XLOC_003040	PFKFB3	10	Driploss	15	MARC0093624	122218534	-	0.127301	-	0.12455	1.22144e-06	0	0.243382	0.12011	-0.0318794	0.26667	1.5588	0.120949	0.885607
XLOC_003040	PFKFB3	10	24-hour pH	15	MARC0093624	122218534	+	0.0934696	-	0.12455	1.22144e-06	0	0.243382	-0.111658	-0.266631	0.0489431	-1.37154	0.172269	0.985608
XLOC_003040	PFKFB3	10	Protein Percent	15	MARC0093624	122218534	+	0.208893	-	0.12455	1.22144e-06	0	0.243382	-0.317907	-0.448888	-0.173553	-4.28085	3.16837e-05	0.0206891
XLOC_006129	SUCLG2	13	Cook Yield	15	MARC0093624	122218534	+	0.148812	-	0.160348	1.06788e-06	0	0.324819	-0.178203	-0.321369	-0.0270717	-2.32629	0.0212191	0.999973
XLOC_006129	SUCLG2	13	Warner Bratzler Shear Force	15	MARC0093624	122218534	+	0.0627866	-	0.160348	1.06788e-06	0	0.324819	-0.122748	-0.269586	0.0296685	-1.58874	0.114033	0.427379
XLOC_006129	SUCLG2	13	Driploss	15	MARC0093624	122218534	-	0.127301	-	0.160348	1.06788e-06	0	0.324819	0.167083	0.0160803	0.310635	2.18341	0.0304092	0.885607
XLOC_006129	SUCLG2	13	24-hour pH	15	MARC0093624	122218534	+	0.0934696	-	0.160348	1.06788e-06	0	0.324819	-0.170082	-0.321087	-0.0106424	-2.10681	0.0368096	0.886745
XLOC_006129	SUCLG2	13	Protein Percent	15	MARC0093624	122218534	+	0.208893	-	0.160348	1.06788e-06	0	0.324819	-0.341109	-0.469428	-0.19868	-4.63285	7.34187e-06	0.0111956
XLOC_007018	CIT	14	Cook Yield	15	MARC0093624	122218534	+	0.148812	-	0.234086	1.37002e-12	0	0.243382	-0.233801	-0.372441	-0.084954	-3.08884	0.00235837	0.999973
XLOC_007018	CIT	14	Warner Bratzler Shear Force	15	MARC0093624	122218534	+	0.0627866	-	0.234086	1.37002e-12	0	0.243382	-0.134297	-0.280441	0.0179327	-1.74084	0.0835755	0.423411
XLOC_007018	CIT	14	Driploss	15	MARC0093624	122218534	-	0.127301	-	0.234086	1.37002e-12	0	0.243382	0.170541	0.0196388	0.313847	2.22994	0.0270924	0.880546
XLOC_007018	CIT	14	24-hour pH	15	MARC0093624	122218534	+	0.0934696	-	0.234086	1.37002e-12	0	0.243382	-0.226897	-0.373104	-0.0696948	-2.84381	0.00508455	0.542197
XLOC_007018	CIT	14	Protein Percent	15	MARC0093624	122218534	+	0.208893	-	0.234086	1.37002e-12	0	0.243382	-0.287682	-0.421921	-0.1411	-3.835	0.000179128	0.0700389
XLOC_007832	CCDC60	14	Cook Yield	15	MARC0093624	122218534	+	0.148812	-	0.216413	4.65856e-09	0	0.243382	-0.170077	-0.313835	-0.0186961	-2.21698	0.0279917	0.999973
XLOC_007832	CCDC60	14	Warner Bratzler Shear Force	15	MARC0093624	122218534	+	0.0627866	-	0.216413	4.65856e-09	0	0.243382	-0.0112777	-0.162862	0.140827	-0.144873	0.884988	0.953655
XLOC_007832	CCDC60	14	Driploss	15	MARC0093624	122218534	-	0.127301	-	0.216413	4.65856e-09	0	0.243382	0.129373	-0.0224771	0.275388	1.68098	0.0946471	0.885607
XLOC_007832	CCDC60	14	24-hour pH	15	MARC0093624	122218534	+	0.0934696	-	0.216413	4.65856e-09	0	0.243382	-0.314435	-0.451488	-0.162887	-4.04324	8.42644e-05	0.178297
XLOC_007832	CCDC60	14	Protein Percent	15	MARC0093624	122218534	+	0.208893	-	0.216413	4.65856e-09	0	0.243382	-0.225215	-0.365425	-0.0750126	-2.95117	0.00363276	0.301065
XLOC_008057	MRLN	14	Cook Yield	15	MARC0093624	122218534	+	0.148812	-	0.195411	2.0527e-08	0	0.243382	-0.149656	-0.294819	0.00225882	-1.94426	0.0535644	0.999973
XLOC_008057	MRLN	14	Warner Bratzler Shear Force	15	MARC0093624	122218534	+	0.0627866	-	0.195411	2.0527e-08	0	0.243382	-0.223192	-0.36276	-0.0738309	-2.94114	0.00374025	0.423411
XLOC_008057	MRLN	14	Driploss	15	MARC0093624	122218534	-	0.127301	-	0.195411	2.0527e-08	0	0.243382	0.146846	-0.00466739	0.291769	1.91272	0.0575062	0.885607
XLOC_008057	MRLN	14	24-hour pH	15	MARC0093624	122218534	+	0.0934696	-	0.195411	2.0527e-08	0	0.243382	-0.165139	-0.316519	-0.0055576	-2.04385	0.04273	0.905959
XLOC_008057	MRLN	14	Protein Percent	15	MARC0093624	122218534	+	0.208893	-	0.195411	2.0527e-08	0	0.243382	-0.322412	-0.452886	-0.178417	-4.34849	2.40745e-05	0.0174815
XLOC_008649	SSC15:48.94*	15	Cook Yield	15	MARC0093624	122218534	+	0.148812	-	0.186938	7.39074e-09	0	0.243382	-0.173331	-0.316854	-0.0220481	-2.2607	0.0250848	0.999973
XLOC_008649	SSC15:48.94*	15	Warner Bratzler Shear Force	15	MARC0093624	122218534	+	0.0627866	-	0.186938	7.39074e-09	0	0.243382	-0.183731	-0.326485	-0.0327816	-2.40093	0.0174656	0.423411
XLOC_008649	SSC15:48.94*	15	Driploss	15	MARC0093624	122218534	-	0.127301	-	0.186938	7.39074e-09	0	0.243382	0.222904	0.0739911	0.362093	2.94603	0.00368167	0.819072
XLOC_008649	SSC15:48.94*	15	24-hour pH	15	MARC0093624	122218534	+	0.0934696	-	0.186938	7.39074e-09	0	0.243382	-0.161302	-0.312967	-0.00161464	-1.99506	0.0478598	0.924568
XLOC_008649	SSC15:48.94*	15	Protein Percent	15	MARC0093624	122218534	+	0.208893	-	0.186938	7.39074e-09	0	0.243382	-0.280852	-0.415794	-0.13381	-3.73605	0.000258179	0.0894768
XLOC_009535	ENSSSCG00000016215	15	Cook Yield	15	MARC0093624	122218534	+	0.148812	-	0.0522222	0.00500607	2	0.232754	-0.171981	-0.315602	-0.0206574	-2.24256	0.0262575	0.999973
XLOC_009535	ENSSSCG00000016215	15	Warner Bratzler Shear Force	15	MARC0093624	122218534	+	0.0627866	-	0.0522222	0.00500607	2	0.232754	0.087464	-0.0652665	0.23619	1.12782	0.261034	0.553532
XLOC_009535	ENSSSCG00000016215	15	Driploss	15	MARC0093624	122218534	-	0.127301	-	0.0522222	0.00500607	2	0.232754	0.0751203	-0.0771671	0.223983	0.9706	0.333159	0.885607
XLOC_009535	ENSSSCG00000016215	15	24-hour pH	15	MARC0093624	122218534	+	0.0934696	-	0.0522222	0.00500607	2	0.232754	-0.0829281	-0.239484	0.0778313	-1.01577	0.311388	0.985608
XLOC_009535	ENSSSCG00000016215	15	Protein Percent	15	MARC0093624	122218534	+	0.208893	-	0.0522222	0.00500607	2	0.232754	-0.09479	-0.244039	0.0588458	-1.21567	0.225868	0.96458
XLOC_017822	PKP2	5	Cook Yield	15	MARC0093624	122218534	+	0.148812	-	0.167427	3.2664e-07	0	0.243382	-0.159232	-0.30375	-0.00755064	-2.0718	0.03984	0.999973
XLOC_017822	PKP2	5	Warner Bratzler Shear Force	15	MARC0093624	122218534	+	0.0627866	-	0.167427	3.2664e-07	0	0.243382	-0.118695	-0.265768	0.033777	-1.53553	0.12657	0.434979
XLOC_017822	PKP2	5	Driploss	15	MARC0093624	122218534	-	0.127301	-	0.167427	3.2664e-07	0	0.243382	0.191635	0.0414268	0.333372	2.51566	0.0128308	0.850682
XLOC_017822	PKP2	5	24-hour pH	15	MARC0093624	122218534	+	0.0934696	-	0.167427	3.2664e-07	0	0.243382	-0.164019	-0.315482	-0.00440563	-2.02959	0.0441781	0.908849
XLOC_017822	PKP2	5	Protein Percent	15	MARC0093624	122218534	+	0.208893	-	0.167427	3.2664e-07	0	0.243382	-0.317455	-0.448486	-0.173065	-4.27407	3.2562e-05	0.0206891
XLOC_018969	NQO1	6	Cook Yield	15	MARC0093624	122218534	+	0.148812	-	0.257334	2.99982e-12	0	0.243382	-0.190859	-0.333069	-0.0401594	-2.49754	0.013486	0.999973
XLOC_018969	NQO1	6	Warner Bratzler Shear Force	15	MARC0093624	122218534	+	0.0627866	-	0.257334	2.99982e-12	0	0.243382	-0.0681089	-0.217721	0.0846301	-0.87691	0.38181	0.650964
XLOC_018969	NQO1	6	Driploss	15	MARC0093624	122218534	-	0.127301	-	0.257334	2.99982e-12	0	0.243382	0.138449	-0.0132382	0.283908	1.80114	0.0734962	0.885607
XLOC_018969	NQO1	6	24-hour pH	15	MARC0093624	122218534	+	0.0934696	-	0.257334	2.99982e-12	0	0.243382	-0.0478752	-0.206028	0.112715	-0.585062	0.559391	0.985608
XLOC_018969	NQO1	6	Protein Percent	15	MARC0093624	122218534	+	0.208893	-	0.257334	2.99982e-12	0	0.243382	-0.448046	-0.562335	-0.316959	-6.39843	1.59515e-09	2.43244e-05
XLOC_022216	CEP128	7	Cook Yield	15	MARC0093624	122218534	+	0.148812	-	0.265578	2.67859e-11	0	0.243382	-0.131751	-0.278052	0.0205229	-1.70726	0.0896549	0.999973
XLOC_022216	CEP128	7	Warner Bratzler Shear Force	15	MARC0093624	122218534	+	0.0627866	-	0.265578	2.67859e-11	0	0.243382	-0.214568	-0.354868	-0.0648161	-2.8219	0.00536094	0.423411
XLOC_022216	CEP128	7	Driploss	15	MARC0093624	122218534	-	0.127301	-	0.265578	2.67859e-11	0	0.243382	0.172681	0.0218418	0.315833	2.25876	0.0251998	0.874586
XLOC_022216	CEP128	7	24-hour pH	15	MARC0093624	122218534	+	0.0934696	-	0.265578	2.67859e-11	0	0.243382	-0.102544	-0.258046	0.0581366	-1.25834	0.210236	0.985608
XLOC_022216	CEP128	7	Protein Percent	15	MARC0093624	122218534	+	0.208893	-	0.265578	2.67859e-11	0	0.243382	-0.375337	-0.499478	-0.236093	-5.16997	6.78297e-07	0.00258584
XLOC_023405	CHRNA9	8	Cook Yield	15	MARC0093624	122218534	+	0.148812	-	0.217075	4.04791e-09	0	0.324819	-0.219979	-0.359822	-0.0704694	-2.89663	0.00428372	0.999973
XLOC_023405	CHRNA9	8	Warner Bratzler Shear Force	15	MARC0093624	122218534	+	0.0627866	-	0.217075	4.04791e-09	0	0.324819	-0.0914739	-0.240003	0.0612404	-1.17995	0.239718	0.535416
XLOC_023405	CHRNA9	8	Driploss	15	MARC0093624	122218534	-	0.127301	-	0.217075	4.04791e-09	0	0.324819	0.239265	0.0911577	0.377017	3.17493	0.00178669	0.819072
XLOC_023405	CHRNA9	8	24-hour pH	15	MARC0093624	122218534	+	0.0934696	-	0.217075	4.04791e-09	0	0.324819	-0.104123	-0.259535	0.0565461	-1.27793	0.203263	0.985608
XLOC_023405	CHRNA9	8	Protein Percent	15	MARC0093624	122218534	+	0.208893	-	0.217075	4.04791e-09	0	0.324819	-0.32289	-0.453311	-0.178934	-4.35569	2.33765e-05	0.0174815
XLOC_008952	DES	15	24-hour pH	15	MARC0093624	122218534	+	0.0934696	+	0.0430393	0.0192002	2	-0.0481451	-0.0699182	-0.22711	0.0908246	-0.855554	0.393618	0.985608
XLOC_008952	DES	15	Protein Percent	15	MARC0093624	122218534	+	0.208893	+	0.0430393	0.0192002	2	-0.0481451	0.114601	-0.0388626	0.262784	1.47284	0.142723	0.955519
XLOC_008952	DES	15	Cook Yield	15	MARC0093624	122218534	+	0.148812	+	0.0430393	0.0192002	2	-0.0481451	-0.0454429	-0.195954	0.10716	-0.584329	0.559797	0.999973
XLOC_008952	DES	15	Warner Bratzler Shear Force	15	MARC0093624	122218534	+	0.0627866	+	0.0430393	0.0192002	2	-0.0481451	0.0724434	-0.0803036	0.221866	0.933004	0.352181	0.627762
XLOC_008952	DES	15	Driploss	15	MARC0093624	122218534	-	0.127301	+	0.0430393	0.0192002	2	-0.0481451	0.00381158	-0.147683	0.155132	0.0491091	0.960891	0.988768
XLOC_008877	PARD3B	15	Protein Percent	15	MARC0093624	122218534	+	0.208893	+	0.0139264	0.190966	8	-0.0940127	0.0238219	-0.129433	0.175965	0.304224	0.761345	0.974202
XLOC_008877	PARD3B	15	Cook Yield	15	MARC0093624	122218534	+	0.148812	+	0.0139264	0.190966	8	-0.0940127	0.0348634	-0.117623	0.185744	0.4481	0.654669	0.999973
XLOC_008877	PARD3B	15	Warner Bratzler Shear Force	15	MARC0093624	122218534	+	0.0627866	+	0.0139264	0.190966	8	-0.0940127	-0.0440335	-0.194596	0.108556	-0.56617	0.572048	0.782978
XLOC_008877	PARD3B	15	Driploss	15	MARC0093624	122218534	-	0.127301	+	0.0139264	0.190966	8	-0.0940127	-0.0181169	-0.169063	0.13366	-0.233458	0.815693	0.951105
XLOC_008877	PARD3B	15	24-hour pH	15	MARC0093624	122218534	+	0.0934696	+	0.0139264	0.190966	8	-0.0940127	0.030837	-0.129529	0.189631	0.376593	0.707012	0.985608
XLOC_008948	ENSSSCG00000016215	15	Cook Yield	15	MARC0093624	122218534	+	0.148812	+	0.000173399	0.882745	7	0.216399	-0.163511	-0.307733	-0.0119438	-2.12899	0.0347392	0.999973
XLOC_008948	ENSSSCG00000016215	15	Warner Bratzler Shear Force	15	MARC0093624	122218534	+	0.0627866	+	0.000173399	0.882745	7	0.216399	0.00355188	-0.148392	0.155332	0.0456251	0.963664	0.986368
XLOC_008948	ENSSSCG00000016215	15	Driploss	15	MARC0093624	122218534	-	0.127301	+	0.000173399	0.882745	7	0.216399	0.0765931	-0.0756946	0.225389	0.98974	0.323742	0.885607
XLOC_008948	ENSSSCG00000016215	15	24-hour pH	15	MARC0093624	122218534	+	0.0934696	+	0.000173399	0.882745	7	0.216399	-0.0841504	-0.240644	0.0766077	-1.03084	0.304285	0.985608
XLOC_008948	ENSSSCG00000016215	15	Protein Percent	15	MARC0093624	122218534	+	0.208893	+	0.000173399	0.882745	7	0.216399	-0.160848	-0.306109	-0.0082675	-2.08066	0.0390291	0.708518
XLOC_008618	ING2	15	Protein Percent	15	MARC0093624	122218534	+	0.208893	-	0.00166161	0.648291	10	-0.202734	0.0669645	-0.0867061	0.217523	0.856869	0.392775	0.96458
XLOC_008662	GSR	15	Protein Percent	15	MARC0093624	122218534	+	0.208893	-	0.00568019	0.404731	7	-0.141909	-0.00519446	-0.157853	0.147706	-0.0663194	0.947205	0.993859
XLOC_008671	OCA2	15	Protein Percent	15	MARC0093624	122218534	+	0.208893	-	0.0298756	0.0499187	13	-0.152845	-0.232032	-0.371641	-0.0821615	-3.04551	0.00270965	0.270157
XLOC_008728	CERS6	15	Protein Percent	15	MARC0093624	122218534	+	0.208893	+	0.000181885	0.879751	28	0.120056	-0.113784	-0.262013	0.0396897	-1.46219	0.145614	0.955819
XLOC_008759	RAPGEF4	15	Protein Percent	15	MARC0093624	122218534	+	0.208893	+	0.0264364	0.055446	13	-0.0694899	0.14443	-0.00854182	0.290797	1.8635	0.0641908	0.817508
XLOC_009260	WRN	15	Cook Yield	15	MARC0093624	122218534	+	0.148812	-	0.0071103	0.34573	42	-0.214884	-0.0920094	-0.240512	0.0607023	-1.18692	0.236966	0.999973
XLOC_009260	WRN	15	Warner Bratzler Shear Force	15	MARC0093624	122218534	+	0.0627866	-	0.0071103	0.34573	42	-0.214884	-0.0166275	-0.168067	0.135578	-0.213614	0.831112	0.928743
XLOC_009260	WRN	15	Driploss	15	MARC0093624	122218534	-	0.127301	-	0.0071103	0.34573	42	-0.214884	-0.139109	-0.284526	0.0125659	-1.80989	0.0721224	0.885607
XLOC_009260	WRN	15	24-hour pH	15	MARC0093624	122218534	+	0.0934696	-	0.0071103	0.34573	42	-0.214884	0.126318	-0.0340982	0.280389	1.55436	0.12222	0.985608
XLOC_009260	WRN	15	Protein Percent	15	MARC0093624	122218534	+	0.208893	-	0.0071103	0.34573	42	-0.214884	-0.0353367	-0.18711	0.118084	-0.451431	0.652279	0.965565
XLOC_009608	ILKAP	15	Driploss	15	MARC0093624	122218534	-	0.127301	+	0.0179122	0.111737	6	-0.0143623	-0.0989044	-0.246621	0.0533036	-1.28057	0.20213	0.885607
1Response variable in conditional analysis Eq. 6
2Effect of peak pQTL marker on phenotype, positive increases the phenotypic trait
3Proportion of phenotypic variance explained by peak pQTL marker
4Effect of peak pQTL marker on transcript abundance, positive increases the gene expression
5Proportion of gene expression variance explained by peak pQTL marker
6Number of significant marker associatied to gene expression (FDR < 0.01), if zero the peak pQTL marker accounts for a significant portion of variation (completely removes the eQTL peaks)
7Linkage disequilibrium estimates for peak QTL SNP corresponding to eQTL colocalized with pQTL
8Pearson correalation between gene expression and phenotypic values for colocalized QTL
9t-test statistic for Pearson correlation

## Sheet: Table S4
Table S4. Pearson correlations of genes associated with the H3GA0052416 marker on SSC15 and protein percent.
Identifer1	Gene	Correlation2	Lower CI3	Upper CI4	Test Statistic	p-value	q-value
XLOC_001624	TEX9	-0.307806	-0.439902	-0.162673	-4.13034	5.77365e-05	0.0293474
XLOC_003040	PFKFB3	-0.317907	-0.448888	-0.173553	-4.28085	3.16837e-05	0.0206891
XLOC_006129	SUCLG2	-0.341109	-0.469428	-0.19868	-4.63285	7.34187e-06	0.0111956
XLOC_008057	MRLN	-0.322412	-0.452887	-0.178417	-4.34849	2.40745e-05	0.0174815
XLOC_017822	PKP2	-0.317455	-0.448486	-0.173065	-4.27407	3.2562e-05	0.0206891
XLOC_018969	NQO1	-0.448046	-0.562335	-0.316959	-6.39843	1.59515e-09	2.43244e-05
XLOC_022216	CAP128	-0.375337	-0.499478	-0.236093	-5.16997	6.78297e-07	0.00258584
XLOC_023405	CHRNA9	-0.32289	-0.453311	-0.178934	-4.35569	2.33765e-05	0.0174815
1 XLOC ID for gene transcript.
2 Pearson correlation gene with protein percent phenotype
3 Lower 95% confidence interval.
14 Upper 95% confidence interval.

## Sheet: Table S5
Table S5. Conditional Analysis: PRKAG3 SNP Effect on eQTL gene's expression
Identifier	Gene	SSC Gene	SSC eQTL	SNP	Proportion Variance	pvalue	qvalue	Associations
XLOC_000014	THBS2	1	1	PRKAG3_I199V	1.09341e-05	0.967291	0.963642	3
XLOC_000014	THBS2	1	1	PRKAG3_T30N	0.000590308	0.783146	0.946016	3
XLOC_000116	SNORA70	1	1	PRKAG3_I199V	2.1231e-05	0.953596	0.963642	1
XLOC_000116	SNORA70	1	1	PRKAG3_T30N	3.53754e-05	0.941261	0.963642	1
XLOC_000287	SSC1:76.89*	1	1	PRKAG3_I199V	0.00586553	0.343208	0.859059	1
XLOC_000287	SSC1:76.89*	1	1	PRKAG3_T30N	7.51374e-05	0.92043	0.963642	1
XLOC_000491	DUOX2	1	10	PRKAG3_I199V	0.000195679	0.861688	0.956092	0
XLOC_000491	DUOX2	1	10	PRKAG3_T30N	0.00114765	0.680892	0.932423	0
XLOC_000661	ZWILCH	1	1	PRKAG3_I199V	0.0135701	0.14796	0.827438	3
XLOC_000661	ZWILCH	1	1	PRKAG3_T30N	0.0056478	0.386378	0.863845	3
XLOC_000813	IFN-OMEGA-2	1	1	PRKAG3_I199V	0.00241211	0.545842	0.902831	7
XLOC_000813	IFN-OMEGA-2	1	1	PRKAG3_T30N	0.000829065	0.741207	0.940497	7
XLOC_000838	SSC1:203.8*	1	1	PRKAG3_I199V	7.82019e-05	0.913765	0.963642	6
XLOC_000838	SSC1:203.8*	1	1	PRKAG3_T30N	0.00218505	0.586055	0.909309	6
XLOC_000875	ENSSSCG00000039823	1	1	PRKAG3_I199V	0.0142443	0.137787	0.827438	1
XLOC_000875	ENSSSCG00000039823	1	1	PRKAG3_T30N	0.0183738	0.0998432	0.827438	1
XLOC_000964	TDRD7	1	10	PRKAG3_I199V	0.0103944	0.206054	0.827438	0
XLOC_000964	TDRD7	1	10	PRKAG3_T30N	0.00866228	0.259398	0.846898	0
XLOC_000997	SMC2	1	1	PRKAG3_I199V	0.00141192	0.643745	0.932423	0
XLOC_000997	SMC2	1	1	PRKAG3_T30N	0.000496494	0.792057	0.946016	0
XLOC_001012	SSC1:247.05*	1	1	PRKAG3_I199V	0.000110601	0.890504	0.963527	93
XLOC_001012	SSC1:247.05*	1	1	PRKAG3_T30N	0.000688067	0.762824	0.944012	93
XLOC_001015	SSC1:247.08*	1	1	PRKAG3_I199V	0.00337381	0.461662	0.886473	15
XLOC_001015	SSC1:247.08*	1	1	PRKAG3_T30N	0.0031983	0.519601	0.897734	13
XLOC_001030	MUSK	1	1	PRKAG3_I199V	0.0489654	0.00396912	0.274865	66
XLOC_001030	MUSK	1	1	PRKAG3_T30N	0.011846	0.214474	0.827438	67
XLOC_001240	WTAP	1	1	PRKAG3_I199V	0.00182708	0.593781	0.909309	23
XLOC_001240	WTAP	1	1	PRKAG3_T30N	0.000945335	0.714822	0.932423	23
XLOC_001248	SSC1:8.92*	1	1	PRKAG3_I199V	0.00572771	0.350023	0.859059	2
XLOC_001248	SSC1:8.92*	1	1	PRKAG3_T30N	6.96767e-05	0.924027	0.963642	2
XLOC_001268	IYD	1	1	PRKAG3_I199V	0.000263791	0.842109	0.953918	6
XLOC_001268	IYD	1	1	PRKAG3_T30N	0.0195836	0.0999345	0.827438	7
XLOC_001321	SSC1:27.93*	1	1	PRKAG3_I199V	0.0206711	0.0740977	0.827438	1
XLOC_001321	SSC1:27.93*	1	1	PRKAG3_T30N	0.0531485	0.00680444	0.335265	1
XLOC_001579	TXNL1	1	11	PRKAG3_I199V	0.00281591	0.49666	0.896419	0
XLOC_001579	TXNL1	1	11	PRKAG3_T30N	0.00254699	0.529473	0.897734	0
XLOC_001624	TEX9	1	15	PRKAG3_I199V	0.000300643	0.830581	0.953918	5
XLOC_001624	TEX9	1	15	PRKAG3_T30N	0.0119599	0.206353	0.827438	5
XLOC_001684	HYPK	1	11	PRKAG3_I199V	0.000629899	0.752678	0.944012	0
XLOC_001684	HYPK	1	11	PRKAG3_T30N	0.000803622	0.736858	0.940497	0
XLOC_001960	SSC1:194.32*	1	1	PRKAG3_I199V	0.00140598	0.633878	0.926377	1
XLOC_001960	SSC1:194.32*	1	1	PRKAG3_T30N	0.0152476	0.11472	0.827438	0
XLOC_002214	SLC46A2	1	1	PRKAG3_I199V	4.98754e-07	0.992838	0.96648	59
XLOC_002214	SLC46A2	1	1	PRKAG3_T30N	0.0284848	0.0508342	0.715623	56
XLOC_002338	TOR1A	1	1	PRKAG3_I199V	0.0270047	0.0413058	0.67732	4
XLOC_002338	TOR1A	1	1	PRKAG3_T30N	0.00468589	0.424483	0.871878	4
XLOC_011749	MRPL21	2	2	PRKAG3_I199V	0.000917195	0.710978	0.932423	2
XLOC_011749	MRPL21	2	2	PRKAG3_T30N	0.000378159	0.823347	0.953918	2
XLOC_011872	SYT7	2	2	PRKAG3_I199V	0.000377309	0.81041	0.949532	1
XLOC_011872	SYT7	2	2	PRKAG3_T30N	0.0124631	0.190949	0.827438	1
XLOC_011873	CPSF7	2	2	PRKAG3_I199V	0.000192575	0.861811	0.956092	4
XLOC_011873	CPSF7	2	2	PRKAG3_T30N	0.00701215	0.335314	0.859059	4
XLOC_012063	USH1C	2	2	PRKAG3_I199V	0.00381091	0.441904	0.883553	5
XLOC_012063	USH1C	2	2	PRKAG3_T30N	0.00294292	0.5372	0.900281	4
XLOC_012079	ENSSSCG00000033786	2	2	PRKAG3_I199V	5.83971e-05	0.923518	0.963642	0
XLOC_012079	ENSSSCG00000033786	2	2	PRKAG3_T30N	0.0028925	0.537773	0.900281	0
XLOC_012257	SMIM7	2	2	PRKAG3_I199V	0.00823002	0.256404	0.846898	0
XLOC_012257	SMIM7	2	2	PRKAG3_T30N	0.00346303	0.477834	0.886473	0
XLOC_012481	AP3D1	2	2	PRKAG3_I199V	0.000309136	0.8181	0.951647	0
XLOC_012481	AP3D1	2	2	PRKAG3_T30N	0.00175345	0.584711	0.909309	0
XLOC_012529	ADAMTS2	2	10	PRKAG3_I199V	0.00352487	0.446786	0.886473	3
XLOC_012529	ADAMTS2	2	10	PRKAG3_T30N	7.61672e-05	0.912478	0.963642	3
XLOC_012611	SSC2:89.46*	2	8	PRKAG3_I199V	0.00380253	0.426738	0.871878	0
XLOC_012611	SSC2:89.46*	2	8	PRKAG3_T30N	0.0190608	0.0719355	0.827438	0
XLOC_012647	RHOBTB3	2	2, 17	PRKAG3_I199V	0.0347801	0.0189329	0.557815	41
XLOC_012647	RHOBTB3	2	2, 17	PRKAG3_T30N	3.01785e-05	0.949901	0.963642	40
XLOC_012732	ADAMTS19	2	2	PRKAG3_I199V	0.00269378	0.520096	0.897734	9
XLOC_012732	ADAMTS19	2	2	PRKAG3_T30N	8.54715e-05	0.91551	0.963642	9
XLOC_012859	SSC2:147.42*	2	2, 11	PRKAG3_I199V	0.000203504	0.858882	0.956092	0
XLOC_012859	SSC2:147.42*	2	2, 11	PRKAG3_T30N	0.000264687	0.84301	0.953918	0
XLOC_012963	OSBPL5	2	11	PRKAG3_I199V	0.000406954	0.793246	0.946016	0
XLOC_012963	OSBPL5	2	11	PRKAG3_T30N	0.00372159	0.424177	0.871878	0
XLOC_013038	FRMD8	2	2	PRKAG3_I199V	0.0050842	0.3517	0.859059	1
XLOC_013038	FRMD8	2	2	PRKAG3_T30N	0.00217273	0.541629	0.900281	1
XLOC_013117	CCDC86	2	6	PRKAG3_I199V	0.00415112	0.406852	0.870326	1
XLOC_013117	CCDC86	2	6	PRKAG3_T30N	5.77725e-05	0.921708	0.963642	1
XLOC_013162	ENSSSCG00000032195	2	2	PRKAG3_I199V	0.000915067	0.689157	0.932423	48
XLOC_013162	ENSSSCG00000032195	2	2	PRKAG3_T30N	0.00884612	0.274495	0.846898	48
XLOC_013275	SSC2:37.16*	2	2	PRKAG3_I199V	0.000266776	0.831204	0.953918	16
XLOC_013275	SSC2:37.16*	2	2	PRKAG3_T30N	0.00331235	0.507911	0.897734	16
XLOC_013358	ZNF672	2	2	PRKAG3_I199V	2.60441e-05	0.950423	0.963642	8
XLOC_013358	ZNF672	2	2	PRKAG3_T30N	6.48279e-05	0.925818	0.963642	8
XLOC_013485	ENSSSCG00000027013	2	2	PRKAG3_I199V	0.00511404	0.377856	0.859059	2
XLOC_013485	ENSSSCG00000027013	2	2	PRKAG3_T30N	0.00143524	0.658465	0.932423	2
XLOC_013665	ADGRE1	2	10, 16	PRKAG3_I199V	0.0112116	0.179796	0.827438	0
XLOC_013665	ADGRE1	2	10, 16	PRKAG3_T30N	0.000718785	0.741706	0.940497	0
XLOC_013830	SSC2:88.54*	2	2	PRKAG3_I199V	1.57155e-06	0.987025	0.96648	25
XLOC_013830	SSC2:88.54*	2	2	PRKAG3_T30N	0.000480719	0.801668	0.949532	25
XLOC_013889	FBXL17	2	2	PRKAG3_I199V	0.00346362	0.467812	0.886473	2
XLOC_013889	FBXL17	2	2	PRKAG3_T30N	1.51513e-05	0.964385	0.963642	0
XLOC_013923	SNORA31	2	2	PRKAG3_I199V	3.07269e-06	0.982153	0.96648	23
XLOC_013923	SNORA31	2	2	PRKAG3_T30N	9.0935e-05	0.90335	0.963642	23
XLOC_014034	ENSSSCG00000035062	2	2, 9	PRKAG3_I199V	0.0153106	0.119295	0.827438	47
XLOC_014034	ENSSSCG00000035062	2	2, 9	PRKAG3_T30N	0.00740965	0.319564	0.859059	53
XLOC_014226	SSC3:7.65*	3	3	PRKAG3_I199V	0.00180212	0.598874	0.909309	22
XLOC_014226	SSC3:7.65*	3	3	PRKAG3_T30N	0.00732311	0.308949	0.859059	22
XLOC_014291	LIMK1	3	3	PRKAG3_I199V	0.00467038	0.397336	0.869197	1
XLOC_014291	LIMK1	3	3	PRKAG3_T30N	0.000669359	0.763007	0.944012	1
XLOC_014295	GTF2IRD1	3	3	PRKAG3_I199V	0.00419707	0.411183	0.871878	8
XLOC_014295	GTF2IRD1	3	3	PRKAG3_T30N	0.00479981	0.386964	0.863845	8
XLOC_014474	TRAP1	3	3	PRKAG3_I199V	0.000469049	0.785297	0.946016	39
XLOC_014474	TRAP1	3	3	PRKAG3_T30N	0.000674757	0.767743	0.944012	39
XLOC_014611	LYG2	3	3	PRKAG3_I199V	0.00407864	0.412244	0.871878	25
XLOC_014611	LYG2	3	3	PRKAG3_T30N	0.00146161	0.662369	0.932423	25
XLOC_014633	ENSSSCG00000036224	3	3	PRKAG3_I199V	0.0284809	0.0270916	0.566298	9
XLOC_014633	ENSSSCG00000036224	3	3	PRKAG3_T30N	0.00805911	0.302485	0.855142	9
XLOC_014804	SSC3:97.38*	3	3	PRKAG3_I199V	0.0133229	0.146104	0.827438	2
XLOC_014804	SSC3:97.38*	3	3	PRKAG3_T30N	0.0276497	0.0545362	0.752384	1
XLOC_014818	MAP4K3	3	3, 4	PRKAG3_I199V	0.000802268	0.725884	0.939381	10
XLOC_014818	MAP4K3	3	3, 4	PRKAG3_T30N	0.00333099	0.512087	0.897734	10
XLOC_014988	SSC3:0.75*	3	3	PRKAG3_I199V	0.00537602	0.364447	0.859059	3
XLOC_014988	SSC3:0.75*	3	3	PRKAG3_T30N	0.00312235	0.515846	0.897734	3
XLOC_015081	ENSSSCG00000038901	3	3	PRKAG3_I199V	0.0551397	0.00258539	0.274865	34
XLOC_015081	ENSSSCG00000038901	3	3	PRKAG3_T30N	3.09737e-05	0.949207	0.963642	37
XLOC_015168	ITGAL	3	11	PRKAG3_I199V	0.00372079	0.428481	0.871878	0
XLOC_015168	ITGAL	3	11	PRKAG3_T30N	0.000704402	0.732656	0.939381	0
XLOC_015221	UQCRC2	3	3	PRKAG3_I199V	0.0141948	0.089883	0.827438	96
XLOC_015221	UQCRC2	3	3	PRKAG3_T30N	0.000619055	0.766107	0.944012	94
XLOC_015250	BFAR	3	3	PRKAG3_I199V	0.00257038	0.521574	0.897734	66
XLOC_015250	BFAR	3	3	PRKAG3_T30N	0.0127254	0.196652	0.827438	64
XLOC_015253	ENSSSCG00000036428	3	3	PRKAG3_I199V	0.000363396	0.812152	0.949532	2
XLOC_015253	ENSSSCG00000036428	3	3	PRKAG3_T30N	0.00231237	0.574807	0.90877	2
XLOC_015465	SSC3:51.31*	3	3	PRKAG3_I199V	0.00284429	0.50032	0.896419	80
XLOC_015465	SSC3:51.31*	3	3	PRKAG3_T30N	0.00728147	0.292302	0.846898	80
XLOC_015484	ENSSSCG00000008183	3	10	PRKAG3_I199V	0.0093467	0.228772	0.831152	0
XLOC_015484	ENSSSCG00000008183	3	10	PRKAG3_T30N	0.0313637	0.0263628	0.566298	0
XLOC_015497	COX5B	3	10	PRKAG3_I199V	0.000180903	0.867696	0.956092	0
XLOC_015497	COX5B	3	10	PRKAG3_T30N	0.0201591	0.0947206	0.827438	0
XLOC_015563	SMYD5	3	3	PRKAG3_I199V	0.0140091	0.146202	0.827438	8
XLOC_015563	SMYD5	3	3	PRKAG3_T30N	0.0029518	0.528775	0.897734	8
XLOC_015704	SSC3:97.39*	3	3	PRKAG3_I199V	0.0100794	0.212818	0.827438	4
XLOC_015704	SSC3:97.39*	3	3	PRKAG3_T30N	0.012038	0.206449	0.827438	1
XLOC_015749	SPAST	3	1	PRKAG3_I199V	0.0139013	0.140256	0.827438	0
XLOC_015749	SPAST	3	1	PRKAG3_T30N	0.0343977	0.0242598	0.566298	0
XLOC_015766	PPP1CB	3	9, 10	PRKAG3_I199V	0.00276805	0.499104	0.896419	7
XLOC_015766	PPP1CB	3	9, 10	PRKAG3_T30N	0.00176814	0.629327	0.926377	7
XLOC_016048	ANXA13	4	4	PRKAG3_I199V	0.00264446	0.527377	0.897734	6
XLOC_016048	ANXA13	4	4	PRKAG3_T30N	0.00693568	0.324849	0.859059	6
XLOC_016124	NIPAL2	4	4	PRKAG3_I199V	0.00417062	0.423417	0.871878	2
XLOC_016124	NIPAL2	4	4	PRKAG3_T30N	0.00143906	0.663975	0.932423	2
XLOC_016282	DPT	4	4	PRKAG3_I199V	0.000975091	0.692011	0.932423	42
XLOC_016282	DPT	4	4	PRKAG3_T30N	0.0241889	0.0735974	0.827438	37
XLOC_016491	APH1A	4	4	PRKAG3_I199V	0.00349333	0.470206	0.886473	2
XLOC_016491	APH1A	4	4	PRKAG3_T30N	0.000403773	0.813757	0.949799	2
XLOC_016526	SSC4:100.49*	4	4	PRKAG3_I199V	0.00106584	0.683442	0.932423	56
XLOC_016526	SSC4:100.49*	4	4	PRKAG3_T30N	0.0211777	0.0929493	0.827438	57
XLOC_016616	SLC25A24	4	4	PRKAG3_I199V	0.00667608	0.317372	0.859059	22
XLOC_016616	SLC25A24	4	4	PRKAG3_T30N	0.00831872	0.291208	0.846898	22
XLOC_016625	DBT	4	4	PRKAG3_I199V	0.0054576	0.366372	0.859059	2
XLOC_016625	DBT	4	4	PRKAG3_T30N	0.00538695	0.401673	0.869197	2
XLOC_016665	7SK	4	4	PRKAG3_I199V	0.000893597	0.705164	0.932423	22
XLOC_016665	7SK	4	4	PRKAG3_T30N	0.00832489	0.261489	0.846898	22
XLOC_016868	SLC26A7	4	4	PRKAG3_I199V	0.0248184	0.0482424	0.708036	50
XLOC_016868	SLC26A7	4	4	PRKAG3_T30N	0.0036618	0.487951	0.886473	52
XLOC_016878	RIPK2	4	4	PRKAG3_I199V	0.0439359	0.0088264	0.405898	30
XLOC_016878	RIPK2	4	4	PRKAG3_T30N	0.016228	0.140858	0.827438	30
XLOC_016883	CPNE3	4	4	PRKAG3_I199V	0.000235341	0.849303	0.955332	50
XLOC_016883	CPNE3	4	4	PRKAG3_T30N	0.000106043	0.900947	0.963527	50
XLOC_016922	TMEM70	4	4	PRKAG3_I199V	0.00208038	0.555596	0.906031	0
XLOC_016922	TMEM70	4	4	PRKAG3_T30N	6.14058e-05	0.918948	0.963642	0
XLOC_016983	PRRX1	4	4	PRKAG3_I199V	0.000689187	0.740925	0.940497	4
XLOC_016983	PRRX1	4	4	PRKAG3_T30N	0.00539837	0.402083	0.869197	4
XLOC_017003	ENSSSCG00000031427	4	11	PRKAG3_I199V	0.000716583	0.727553	0.939381	0
XLOC_017003	ENSSSCG00000031427	4	11	PRKAG3_T30N	0.000109441	0.891191	0.963527	0
XLOC_017010	SSC4:83.83*	4	4	PRKAG3_I199V	0.0010321	0.69117	0.932423	24
XLOC_017010	SSC4:83.83*	4	4	PRKAG3_T30N	0.000440332	0.806019	0.949532	24
XLOC_017029	NUF2	4	4	PRKAG3_I199V	0.00245937	0.526693	0.897734	21
XLOC_017029	NUF2	4	4	PRKAG3_T30N	0.00776401	0.313879	0.859059	23
XLOC_017039	DUSP12	4	2, 4	PRKAG3_I199V	0.0117971	0.17876	0.827438	33
XLOC_017039	DUSP12	4	2, 4	PRKAG3_T30N	8.85796e-06	0.972963	0.963642	32
XLOC_017194	ADAMTSL4	4	4	PRKAG3_I199V	0.00290297	0.485486	0.886473	28
XLOC_017194	ADAMTSL4	4	4	PRKAG3_T30N	0.00122673	0.68888	0.932423	28
XLOC_017310	TMEM167B	4	4	PRKAG3_I199V	0.00318285	0.467224	0.886473	14
XLOC_017310	TMEM167B	4	4	PRKAG3_T30N	0.00259844	0.50872	0.897734	14
XLOC_017339	SSC4:118.17*	4	4	PRKAG3_I199V	1.94677e-05	0.956681	0.963642	11
XLOC_017339	SSC4:118.17*	4	4	PRKAG3_T30N	0.000425919	0.812101	0.949532	11
XLOC_017342	PALMD	4	4	PRKAG3_I199V	0.0245155	0.0406834	0.67732	1
XLOC_017342	PALMD	4	4	PRKAG3_T30N	0.0116459	0.213149	0.827438	1
XLOC_017352	ENSSSCG00000039854	4	4	PRKAG3_I199V	0.00570733	0.347892	0.859059	21
XLOC_017352	ENSSSCG00000039854	4	4	PRKAG3_T30N	0.0135087	0.172945	0.827438	21
XLOC_017387	SSC4:127.74*	4	2, 3, 4, 10, 11, 16	PRKAG3_I199V	0.0124791	0.167199	0.827438	16
XLOC_017387	SSC4:127.74*	4	2, 3, 4, 10, 11, 16	PRKAG3_T30N	0.0297047	0.0434553	0.67732	16
XLOC_017389	SSC4:127.75*	4	2, 3, 4, 10, 11, 16	PRKAG3_I199V	0.0241687	0.0477111	0.708036	0
XLOC_017389	SSC4:127.75*	4	2, 3, 4, 10, 11, 16	PRKAG3_T30N	0.00769975	0.292267	0.846898	0
XLOC_017391	SSC4:127.76*	4	2, 3, 10, 11, 16	PRKAG3_I199V	0.0118201	0.179967	0.827438	11
XLOC_017391	SSC4:127.76*	4	2, 3, 10, 11, 16	PRKAG3_T30N	1.03063e-06	0.990679	0.96648	11
XLOC_017399	CLCA2	4	4	PRKAG3_I199V	0.000123307	0.891238	0.963527	17
XLOC_017399	CLCA2	4	4	PRKAG3_T30N	4.84456e-07	0.993467	0.96648	17
XLOC_017566	TST	5	5	PRKAG3_I199V	0.0010192	0.696191	0.932423	6
XLOC_017566	TST	5	5	PRKAG3_T30N	0.00159022	0.646877	0.932423	6
XLOC_017735	SSC5:21.99*	5	2, 11	PRKAG3_I199V	0.000352491	0.806825	0.949532	2
XLOC_017735	SSC5:21.99*	5	2, 11	PRKAG3_T30N	6.09752e-08	0.997426	0.96648	2
XLOC_017822	PKP2	5	15	PRKAG3_I199V	9.08819e-05	0.906508	0.963642	0
XLOC_017822	PKP2	5	15	PRKAG3_T30N	0.0395693	0.0166657	0.557815	0
XLOC_017831	ENSSSCG00000031192	5	5	PRKAG3_I199V	0.000907858	0.701133	0.932423	18
XLOC_017831	ENSSSCG00000031192	5	5	PRKAG3_T30N	0.00642397	0.360752	0.859059	18
XLOC_018043	VDR	5	5	PRKAG3_I199V	4.06966e-05	0.937042	0.963642	0
XLOC_018043	VDR	5	5	PRKAG3_T30N	0.000296435	0.838136	0.953918	0
XLOC_018150	CCDC59	5	5	PRKAG3_I199V	0.00898572	0.240301	0.841256	26
XLOC_018150	CCDC59	5	5	PRKAG3_T30N	0.00218147	0.595611	0.909309	24
XLOC_018265	LGALS1	5	5	PRKAG3_I199V	0.000392867	0.802902	0.949532	2
XLOC_018265	LGALS1	5	5	PRKAG3_T30N	0.0267093	0.0565744	0.765199	2
XLOC_018317	ENSSSCG00000033660	5	5	PRKAG3_I199V	0.0229163	0.0612871	0.797659	6
XLOC_018317	ENSSSCG00000033660	5	5	PRKAG3_T30N	0.0119875	0.201229	0.827438	5
XLOC_018423	TIMELESS	5	5	PRKAG3_I199V	0.0109227	0.195335	0.827438	15
XLOC_018423	TIMELESS	5	5	PRKAG3_T30N	0.0105659	0.230139	0.831152	15
XLOC_018435	RDH16	5	5	PRKAG3_I199V	0.000491107	0.782389	0.946016	15
XLOC_018435	RDH16	5	5	PRKAG3_T30N	0.01553	0.154434	0.827438	14
XLOC_018608	ENSSSCG00000034914	5	5	PRKAG3_I199V	0.00151368	0.60542	0.909309	75
XLOC_018608	ENSSSCG00000034914	5	5	PRKAG3_T30N	0.0280954	0.0494993	0.711348	72
XLOC_018694	SLC38A4	5	5	PRKAG3_I199V	0.000895935	0.711504	0.932423	20
XLOC_018694	SLC38A4	5	5	PRKAG3_T30N	0.00597503	0.375525	0.859059	20
XLOC_018699	RPAP3	5	5	PRKAG3_I199V	0.00359963	0.455116	0.886473	0
XLOC_018699	RPAP3	5	5	PRKAG3_T30N	0.0106089	0.211045	0.827438	0
XLOC_018893	ZDHHC7	6	6	PRKAG3_I199V	3.68462e-05	0.940568	0.963642	11
XLOC_018893	ZDHHC7	6	6	PRKAG3_T30N	0.00649116	0.348552	0.859059	11
XLOC_018969	NQO1	6	15	PRKAG3_I199V	0.00167104	0.617008	0.915596	3
XLOC_018969	NQO1	6	15	PRKAG3_T30N	0.119069	2.77687e-05	0.0191549	0
XLOC_019118	HPN	6	6	PRKAG3_I199V	0.00623587	0.322765	0.859059	18
XLOC_019118	HPN	6	6	PRKAG3_T30N	0.000591309	0.780221	0.946016	18
XLOC_019389	ENSSSCG00000032978	6	6	PRKAG3_I199V	3.7874e-05	0.939717	0.963642	25
XLOC_019389	ENSSSCG00000032978	6	6	PRKAG3_T30N	0.0232389	0.0790637	0.827438	25
XLOC_019414	ETFB	6	6	PRKAG3_I199V	0.00234569	0.54067	0.900281	38
XLOC_019414	ETFB	6	6	PRKAG3_T30N	0.0356233	0.0282293	0.572724	0
XLOC_019442	CCDC106	6	6, 14	PRKAG3_I199V	0.00013039	0.887953	0.963527	63
XLOC_019442	CCDC106	6	6, 14	PRKAG3_T30N	0.00262895	0.559956	0.907332	63
XLOC_019479	ENSSSCG00000032196	6	6	PRKAG3_I199V	0.0111543	0.192738	0.827438	46
XLOC_019479	ENSSSCG00000032196	6	6	PRKAG3_T30N	0.00198474	0.59808	0.909309	46
XLOC_019679	ZBTB40	6	6	PRKAG3_I199V	0.00505263	0.383019	0.86061	45
XLOC_019679	ZBTB40	6	6	PRKAG3_T30N	0.00468744	0.428212	0.871878	45
XLOC_019733	TMEM222	6	11	PRKAG3_I199V	6.93779e-06	0.972918	0.963642	0
XLOC_019733	TMEM222	6	11	PRKAG3_T30N	2.96937e-07	0.994362	0.96648	0
XLOC_019793	ZMYM1	6	9	PRKAG3_I199V	0.00942502	0.221664	0.827611	0
XLOC_019793	ZMYM1	6	9	PRKAG3_T30N	0.00353977	0.470022	0.886473	0
XLOC_019863	SSC6:104.08*	6	6	PRKAG3_I199V	0.0161004	0.111263	0.827438	47
XLOC_019863	SSC6:104.08*	6	6	PRKAG3_T30N	0.0177213	0.108426	0.827438	47
XLOC_019906	ZNF397	6	6	PRKAG3_I199V	0.00271013	0.523141	0.897734	1
XLOC_019906	ZNF397	6	6	PRKAG3_T30N	0.00021751	0.864402	0.956092	1
XLOC_019927	ENSSSCG00000038475	6	6	PRKAG3_I199V	0.0143528	0.130105	0.827438	0
XLOC_019927	ENSSSCG00000038475	6	6	PRKAG3_T30N	0.000105641	0.898183	0.963527	0
XLOC_019969	ANKRD13C	6	9	PRKAG3_I199V	0.00074553	0.716705	0.932423	2
XLOC_019969	ANKRD13C	6	9	PRKAG3_T30N	0.00455943	0.367184	0.859059	2
XLOC_020068	IPP	6	6	PRKAG3_I199V	0.00122252	0.656474	0.932423	34
XLOC_020068	IPP	6	6	PRKAG3_T30N	0.0076608	0.277124	0.846898	34
XLOC_020074	MUTYH	6	6	PRKAG3_I199V	0.00300713	0.481235	0.886473	0
XLOC_020074	MUTYH	6	6	PRKAG3_T30N	0.0108692	0.175924	0.827438	0
XLOC_020107	FOXJ3	6	9	PRKAG3_I199V	0.0104699	0.178208	0.827438	2
XLOC_020107	FOXJ3	6	9	PRKAG3_T30N	0.00527463	0.338299	0.859059	2
XLOC_020119	SSC6:170.49*	6	2, 10, 11, 16	PRKAG3_I199V	0.0018884	0.576343	0.90877	9
XLOC_020119	SSC6:170.49*	6	2, 10, 11, 16	PRKAG3_T30N	0.00323712	0.462884	0.886473	9
XLOC_020152	FBXO31	6	6	PRKAG3_I199V	0.00908895	0.239226	0.841256	2
XLOC_020152	FBXO31	6	6	PRKAG3_T30N	0.00102374	0.715028	0.932423	2
XLOC_020273	ZNF319	6	11	PRKAG3_I199V	0.00210829	0.550603	0.902831	0
XLOC_020273	ZNF319	6	11	PRKAG3_T30N	0.00011	0.891356	0.963527	0
XLOC_020480	CYP2B6	6	6	PRKAG3_I199V	0.00677426	0.225707	0.831152	35
XLOC_020480	CYP2B6	6	6	PRKAG3_T30N	0.00402049	0.44013	0.883553	35
XLOC_020599	TEAD2	6	7, 11	PRKAG3_I199V	0.00127533	0.647758	0.932423	14
XLOC_020599	TEAD2	6	7, 11	PRKAG3_T30N	0.0317754	0.0260176	0.566298	14
XLOC_020785	INTS11	6	6	PRKAG3_I199V	0.0314564	0.0256661	0.566298	46
XLOC_020785	INTS11	6	6	PRKAG3_T30N	0.00800542	0.304394	0.857027	46
XLOC_020828	DNAJC11	6	6	PRKAG3_I199V	0.00877979	0.24252	0.841256	38
XLOC_020828	DNAJC11	6	6	PRKAG3_T30N	0.00866556	0.283206	0.846898	38
XLOC_021057	GJA9	6	6	PRKAG3_I199V	0.0029732	0.497753	0.896419	3
XLOC_021057	GJA9	6	6	PRKAG3_T30N	0.000239072	0.854697	0.956039	3
XLOC_021274	USP1	6	9	PRKAG3_I199V	0.00629638	0.302116	0.855142	2
XLOC_021274	USP1	6	9	PRKAG3_T30N	0.00299355	0.47506	0.886473	2
XLOC_021275	SSC6:150.07*	6	6	PRKAG3_I199V	0.00204444	0.56034	0.907332	13
XLOC_021275	SSC6:150.07*	6	6	PRKAG3_T30N	0.021475	0.0904585	0.827438	15
XLOC_021297	MRPL37	6	6	PRKAG3_I199V	0.0125005	0.147782	0.827438	0
XLOC_021297	MRPL37	6	6	PRKAG3_T30N	0.00110726	0.666452	0.932423	0
XLOC_021344	TMEM69	6	6	PRKAG3_I199V	0.00335687	0.456564	0.886473	0
XLOC_021344	TMEM69	6	6	PRKAG3_T30N	0.000259126	0.835286	0.953918	0
XLOC_021376	SZT2	6	9	PRKAG3_I199V	6.28479e-05	0.916763	0.963642	2
XLOC_021376	SZT2	6	9	PRKAG3_T30N	0.00477358	0.361682	0.859059	2
XLOC_021406	ZFP69B	6	9	PRKAG3_I199V	0.0119476	0.158534	0.827438	2
XLOC_021406	ZFP69B	6	9	PRKAG3_T30N	0.0138045	0.123693	0.827438	2
XLOC_021498	NOL7	7	9	PRKAG3_I199V	0.00104136	0.666268	0.932423	2
XLOC_021498	NOL7	7	9	PRKAG3_T30N	0.00390137	0.402402	0.869197	2
XLOC_021563	HIST1H3E	7	4	PRKAG3_I199V	0.000451294	0.792619	0.946016	2
XLOC_021563	HIST1H3E	7	4	PRKAG3_T30N	0.00190993	0.607484	0.909309	2
XLOC_021581	SSC7:21.24*	7	17	PRKAG3_I199V	0.00690203	0.287155	0.846898	5
XLOC_021581	SSC7:21.24*	7	17	PRKAG3_T30N	1.86482e-05	0.960791	0.963642	5
XLOC_021584	HIST1H2BN	7	7	PRKAG3_I199V	0.000763085	0.728529	0.939381	4
XLOC_021584	HIST1H2BN	7	7	PRKAG3_T30N	0.00186122	0.59499	0.909309	4
XLOC_021598	ZSCAN16	7	7	PRKAG3_I199V	0.000324724	0.82625	0.953918	11
XLOC_021598	ZSCAN16	7	7	PRKAG3_T30N	7.31614e-06	0.975147	0.963693	11
XLOC_021659	SKIV2L	7	9	PRKAG3_I199V	0.000486166	0.770777	0.944375	2
XLOC_021659	SKIV2L	7	9	PRKAG3_T30N	0.0126104	0.132377	0.827438	2
XLOC_021662	ENSSSCG00000001433	7	9	PRKAG3_I199V	9.08389e-05	0.899478	0.963527	4
XLOC_021662	ENSSSCG00000001433	7	9	PRKAG3_T30N	0.0050127	0.345288	0.859059	4
XLOC_021731	ZFAND3	7	2	PRKAG3_I199V	0.0065705	0.289871	0.846898	0
XLOC_021731	ZFAND3	7	2	PRKAG3_T30N	0.00419121	0.39607	0.869197	0
XLOC_021739	DAAM2	7	7	PRKAG3_I199V	0.000517758	0.774576	0.946016	31
XLOC_021739	DAAM2	7	7	PRKAG3_T30N	0.000926081	0.717349	0.932423	31
XLOC_021776	KLC4	7	7	PRKAG3_I199V	0.000997285	0.683401	0.932423	18
XLOC_021776	KLC4	7	7	PRKAG3_T30N	0.00957794	0.202472	0.827438	18
XLOC_021795	SLC29A1	7	9, 13	PRKAG3_I199V	0.000405484	0.790142	0.946016	2
XLOC_021795	SLC29A1	7	9, 13	PRKAG3_T30N	0.013143	0.126715	0.827438	2
XLOC_021810	ADGRF2	7	7	PRKAG3_I199V	0.0330401	0.0205087	0.557815	25
XLOC_021810	ADGRF2	7	7	PRKAG3_T30N	0.00557892	0.394022	0.868361	25
XLOC_021813	CENPQ	7	7	PRKAG3_I199V	0.0011103	0.674326	0.932423	52
XLOC_021813	CENPQ	7	7	PRKAG3_T30N	0.0110779	0.22909	0.831152	57
XLOC_021821	SSC-MIR-206	7	7	PRKAG3_I199V	0.00809558	0.258823	0.846898	54
XLOC_021821	SSC-MIR-206	7	7	PRKAG3_T30N	0.0113431	0.217722	0.827438	52
XLOC_021844	ARNT2	7	2, 10, 11, 16	PRKAG3_I199V	0.0139487	0.126325	0.827438	9
XLOC_021844	ARNT2	7	2, 10, 11, 16	PRKAG3_T30N	0.00038849	0.799433	0.94914	9
XLOC_021849	CFAP161	7	7	PRKAG3_I199V	0.00780206	0.249311	0.846898	186
XLOC_021849	CFAP161	7	7	PRKAG3_T30N	0.0160584	0.143745	0.827438	187
XLOC_021884	SSC7:53.98*	7	7	PRKAG3_I199V	0.00410561	0.380757	0.859059	70
XLOC_021884	SSC7:53.98*	7	7	PRKAG3_T30N	0.00162474	0.637462	0.927684	72
XLOC_021930	CYP1A1	7	7	PRKAG3_I199V	0.0013144	0.611342	0.912781	41
XLOC_021930	CYP1A1	7	7	PRKAG3_T30N	0.00649909	0.336891	0.859059	40
XLOC_021963	CFL2	7	9	PRKAG3_I199V	0.00942511	0.213112	0.827438	2
XLOC_021963	CFL2	7	9	PRKAG3_T30N	0.00250529	0.539927	0.900281	2
XLOC_022004	NEDD8	7	9	PRKAG3_I199V	0.000653609	0.735741	0.940497	2
XLOC_022004	NEDD8	7	9	PRKAG3_T30N	0.00973224	0.185445	0.827438	2
XLOC_022005	ENSSSCG00000001999	7	9	PRKAG3_I199V	1.05831e-06	0.9891	0.96648	2
XLOC_022005	ENSSSCG00000001999	7	9	PRKAG3_T30N	0.024228	0.0358246	0.645419	2
XLOC_022091	SLC12A6	7	9	PRKAG3_I199V	0.000425349	0.783127	0.946016	2
XLOC_022091	SLC12A6	7	9	PRKAG3_T30N	0.00493928	0.346194	0.859059	2
XLOC_022145	PLEKHD1	7	7	PRKAG3_I199V	0.00547323	0.339975	0.859059	1
XLOC_022145	PLEKHD1	7	7	PRKAG3_T30N	0.00689015	0.28237	0.846898	1
XLOC_022172	ZNF410	7	9	PRKAG3_I199V	0.00143348	0.61721	0.915596	2
XLOC_022172	ZNF410	7	9	PRKAG3_T30N	0.0120735	0.142602	0.827438	2
XLOC_022216	CEP128	7	15	PRKAG3_I199V	0.00359582	0.461896	0.886473	4
XLOC_022216	CEP128	7	15	PRKAG3_T30N	0.0127292	0.196516	0.827438	4
XLOC_022236	PSMC1	7	9	PRKAG3_I199V	0.00137902	0.620106	0.917919	2
XLOC_022236	PSMC1	7	9	PRKAG3_T30N	0.00412252	0.389754	0.867268	2
XLOC_022403	RANBP9	7	7	PRKAG3_I199V	0.021582	0.0611504	0.797659	3
XLOC_022403	RANBP9	7	7	PRKAG3_T30N	0.00213165	0.573653	0.90877	3
XLOC_022419	ENSSSCG00000033647	7	9	PRKAG3_I199V	0.00853592	0.215254	0.827438	2
XLOC_022419	ENSSSCG00000033647	7	9	PRKAG3_T30N	0.0162758	0.0853383	0.827438	2
XLOC_022433	TDP2	7	7, 9	PRKAG3_I199V	0.000217764	0.851736	0.955332	6
XLOC_022433	TDP2	7	7, 9	PRKAG3_T30N	5.70187e-05	0.926954	0.963642	6
XLOC_022497	ENSSSCG00000030767	7	7	PRKAG3_I199V	0.000172613	0.868949	0.956092	19
XLOC_022497	ENSSSCG00000030767	7	7	PRKAG3_T30N	0.00281616	0.524121	0.897734	19
XLOC_022551	SLA-DQB1	7	7	PRKAG3_I199V	0.000995431	0.690078	0.932423	0
XLOC_022551	SLA-DQB1	7	7	PRKAG3_T30N	0.0118202	0.17984	0.827438	0
XLOC_022584	IP6K3	7	9	PRKAG3_I199V	0.00373102	0.422619	0.871878	2
XLOC_022584	IP6K3	7	9	PRKAG3_T30N	0.00498423	0.358388	0.859059	2
XLOC_022596	ENSSSCG00000031334	7	9	PRKAG3_I199V	0.000282406	0.834445	0.953918	2
XLOC_022596	ENSSSCG00000031334	7	9	PRKAG3_T30N	5.90629e-05	0.930255	0.963642	2
XLOC_022673	XPO5	7	9	PRKAG3_I199V	0.00199198	0.551016	0.902831	2
XLOC_022673	XPO5	7	9	PRKAG3_T30N	0.0126303	0.130424	0.827438	2
XLOC_022767	SSC7:54*	7	7	PRKAG3_I199V	0.00770573	0.218315	0.827438	82
XLOC_022767	SSC7:54*	7	7	PRKAG3_T30N	0.000496852	0.792427	0.946016	82
XLOC_022804	NEIL1	7	9	PRKAG3_I199V	0.000105654	0.891537	0.963527	6
XLOC_022804	NEIL1	7	9	PRKAG3_T30N	0.0147082	0.102867	0.827438	6
XLOC_022879	DCAF11	7	9	PRKAG3_I199V	0.00191138	0.564855	0.908636	2
XLOC_022879	DCAF11	7	9	PRKAG3_T30N	0.0116922	0.152751	0.827438	2
XLOC_022901	SSC7:76.39*	7	7	PRKAG3_I199V	0.00176495	0.593787	0.909309	0
XLOC_022901	SSC7:76.39*	7	7	PRKAG3_T30N	0.000274746	0.835826	0.953918	0
XLOC_022986	TOX4	7	9	PRKAG3_I199V	0.000608652	0.741669	0.940497	2
XLOC_022986	TOX4	7	9	PRKAG3_T30N	0.0107139	0.163817	0.827438	2
XLOC_023045	EMC4	7	9	PRKAG3_I199V	0.000129261	0.880109	0.960602	2
XLOC_023045	EMC4	7	9	PRKAG3_T30N	0.010612	0.16814	0.827438	2
XLOC_023083	MAX	7	9	PRKAG3_I199V	0.00288616	0.475384	0.886473	2
XLOC_023083	MAX	7	9	PRKAG3_T30N	0.00531662	0.331437	0.859059	2
XLOC_023098	SSC7:92.21*	7	7	PRKAG3_I199V	0.0471092	0.00605275	0.321169	15
XLOC_023098	SSC7:92.21*	7	7	PRKAG3_T30N	0.0063941	0.351616	0.859059	15
XLOC_023108	SSC7:92.71*	7	7	PRKAG3_I199V	0.000287355	0.833295	0.953918	3
XLOC_023108	SSC7:92.71*	7	7	PRKAG3_T30N	0.00322662	0.489628	0.886473	0
XLOC_023152	TGFB3	7	7	PRKAG3_I199V	0.0103224	0.208021	0.827438	1
XLOC_023152	TGFB3	7	7	PRKAG3_T30N	0.00225741	0.573744	0.90877	1
XLOC_023175	STON2	7	9	PRKAG3_I199V	0.00102568	0.67352	0.932423	2
XLOC_023175	STON2	7	9	PRKAG3_T30N	0.0129679	0.13016	0.827438	0
XLOC_023360	MED28	8	8	PRKAG3_I199V	0.000234409	0.850702	0.955332	0
XLOC_023360	MED28	8	8	PRKAG3_T30N	0.00532072	0.403222	0.869197	0
XLOC_023374	RBPJ	8	8	PRKAG3_I199V	1.50911e-05	0.962274	0.963642	0
XLOC_023374	RBPJ	8	8	PRKAG3_T30N	0.000509258	0.794059	0.946016	0
XLOC_023376	TBC1D19	8	6	PRKAG3_I199V	0.00125193	0.659553	0.932423	0
XLOC_023376	TBC1D19	8	6	PRKAG3_T30N	0.0112512	0.199664	0.827438	0
XLOC_023405	CHRNA9	8	15	PRKAG3_I199V	0.00865088	0.243688	0.841256	6
XLOC_023405	CHRNA9	8	15	PRKAG3_T30N	0.0548148	0.00582818	0.321169	3
XLOC_023439	ENSSSCG00000031636	8	9	PRKAG3_I199V	0.00279052	0.509109	0.897734	2
XLOC_023439	ENSSSCG00000031636	8	9	PRKAG3_T30N	0.000930853	0.714816	0.932423	2
XLOC_023467	ETFDH	8	9, 13	PRKAG3_I199V	5.19508e-08	0.997582	0.96648	2
XLOC_023467	ETFDH	8	9, 13	PRKAG3_T30N	0.009732	0.186848	0.827438	2
XLOC_023498	POLR2B	8	9	PRKAG3_I199V	0.00128149	0.633256	0.926377	2
XLOC_023498	POLR2B	8	9	PRKAG3_T30N	0.00438454	0.376144	0.859059	2
XLOC_023541	SSC8:70.61*	8	8	PRKAG3_I199V	0.00240994	0.525267	0.897734	36
XLOC_023541	SSC8:70.61*	8	8	PRKAG3_T30N	0.0105258	0.238291	0.841256	36
XLOC_023569	FBXW7	8	9	PRKAG3_I199V	0.0126842	0.13663	0.827438	2
XLOC_023569	FBXW7	8	9	PRKAG3_T30N	0.00879124	0.215168	0.827438	2
XLOC_023595	ENSSSCG00000009060	8	8	PRKAG3_I199V	0.00658668	0.315597	0.859059	47
XLOC_023595	ENSSSCG00000009060	8	8	PRKAG3_T30N	0.00804681	0.297113	0.846898	44
XLOC_023650	CAMK2D	8	9	PRKAG3_I199V	0.0101728	0.181966	0.827438	2
XLOC_023650	CAMK2D	8	9	PRKAG3_T30N	0.00996376	0.182918	0.827438	2
XLOC_023689	EMCN	8	8	PRKAG3_I199V	0.00607596	0.339459	0.859059	7
XLOC_023689	EMCN	8	8	PRKAG3_T30N	0.00231521	0.57983	0.90877	7
XLOC_023736	ENSSSCG00000009239	8	8	PRKAG3_I199V	0.00170099	0.601336	0.909309	16
XLOC_023736	ENSSSCG00000009239	8	8	PRKAG3_T30N	0.0255721	0.0364907	0.645419	14
XLOC_023838	FAM184B	8	8	PRKAG3_I199V	0.00415306	0.417083	0.871878	34
XLOC_023838	FAM184B	8	8	PRKAG3_T30N	1.0815e-05	0.970262	0.963642	34
XLOC_023866	RPL9	8	8	PRKAG3_I199V	0.000889367	0.715672	0.932423	6
XLOC_023866	RPL9	8	8	PRKAG3_T30N	3.35334e-07	0.994662	0.96648	6
XLOC_023940	PPID	8	9	PRKAG3_I199V	6.0967e-06	0.973698	0.963642	2
XLOC_023940	PPID	8	9	PRKAG3_T30N	0.00302536	0.461335	0.886473	2
XLOC_023970	IGFBP7	8	9	PRKAG3_I199V	0.00173769	0.577869	0.90877	2
XLOC_023970	IGFBP7	8	9	PRKAG3_T30N	0.00406495	0.392804	0.868361	2
XLOC_024097	SSC8:87.45*	8	8	PRKAG3_I199V	0.00121634	0.668618	0.932423	30
XLOC_024097	SSC8:87.45*	8	8	PRKAG3_T30N	0.0177538	0.115734	0.827438	32
XLOC_024179	NPNT	8	8	PRKAG3_I199V	0.000208817	0.846503	0.954999	71
XLOC_024179	NPNT	8	8	PRKAG3_T30N	0.00198403	0.604262	0.909309	71
XLOC_024185	CISD2	8	8	PRKAG3_I199V	0.000249373	0.843561	0.953918	97
XLOC_024185	CISD2	8	8	PRKAG3_T30N	0.00615667	0.372488	0.859059	96
XLOC_024193	EMCN	8	8, 15	PRKAG3_I199V	0.00786188	0.272623	0.846898	16
XLOC_024193	EMCN	8	8, 15	PRKAG3_T30N	0.0155753	0.153481	0.827438	15
XLOC_024426	PLEKHB1	9	9	PRKAG3_I199V	0.00233051	0.539178	0.900281	12
XLOC_024426	PLEKHB1	9	9	PRKAG3_T30N	0.0187615	0.115021	0.827438	12
XLOC_024446	ENSSSCG00000014861	9	9	PRKAG3_I199V	0.00759674	0.280239	0.846898	25
XLOC_024446	ENSSSCG00000014861	9	9	PRKAG3_T30N	0.000972816	0.717767	0.932423	21
XLOC_024492	CCDC81	9	9	PRKAG3_I199V	0.00108425	0.669985	0.932423	2
XLOC_024492	CCDC81	9	9	PRKAG3_T30N	0.00668957	0.293915	0.846898	2
XLOC_024500	TYR	9	11	PRKAG3_I199V	0.00797864	0.257662	0.846898	0
XLOC_024500	TYR	9	11	PRKAG3_T30N	0.00333903	0.469731	0.886473	0
XLOC_024572	C11ORF57	9	9	PRKAG3_I199V	0.00110626	0.659771	0.932423	2
XLOC_024572	C11ORF57	9	9	PRKAG3_T30N	0.00866019	0.215639	0.827438	2
XLOC_024576	NCAM1	9	9	PRKAG3_I199V	2.702e-05	0.949161	0.963642	0
XLOC_024576	NCAM1	9	9	PRKAG3_T30N	0.00362389	0.4864	0.886473	0
XLOC_024971	TOR1AIP1	9	9	PRKAG3_I199V	0.00323572	0.478148	0.886473	1
XLOC_024971	TOR1AIP1	9	9	PRKAG3_T30N	0.0307288	0.0335524	0.645419	1
XLOC_025035	SSC9:131.89*	9	9	PRKAG3_I199V	0.000546304	0.769711	0.944375	27
XLOC_025035	SSC9:131.89*	9	9	PRKAG3_T30N	0.013853	0.179575	0.827438	27
XLOC_025036	SSC9:131.9*	9	9	PRKAG3_I199V	0.000586159	0.764418	0.944012	33
XLOC_025036	SSC9:131.9*	9	9	PRKAG3_T30N	0.0021076	0.599715	0.909309	34
XLOC_025091	PPFIBP2	9	9	PRKAG3_I199V	0.00547165	0.346375	0.859059	2
XLOC_025091	PPFIBP2	9	9	PRKAG3_T30N	0.00190942	0.579719	0.90877	2
XLOC_025106	ENSSSCG00000039799	9	9	PRKAG3_I199V	0.0079708	0.273794	0.846898	32
XLOC_025106	ENSSSCG00000039799	9	9	PRKAG3_T30N	0.000547654	0.790443	0.946016	31
XLOC_025262	UCP3	9	9	PRKAG3_I199V	0.00962488	0.206192	0.827438	13
XLOC_025262	UCP3	9	9	PRKAG3_T30N	0.00327936	0.511235	0.897734	13
XLOC_025264	C2CD3	9	9	PRKAG3_I199V	0.0186498	0.082633	0.827438	2
XLOC_025264	C2CD3	9	9	PRKAG3_T30N	0.0112313	0.201548	0.827438	2
XLOC_025272	SSC9:9.31*	9	9	PRKAG3_I199V	0.00556951	0.353764	0.859059	34
XLOC_025272	SSC9:9.31*	9	9	PRKAG3_T30N	0.00504741	0.415166	0.871878	34
XLOC_025355	TAF1D	9	9	PRKAG3_I199V	0.000243717	0.838727	0.953918	2
XLOC_025355	TAF1D	9	9	PRKAG3_T30N	0.00195648	0.566414	0.908636	2
XLOC_025459	SLC37A4	9	9	PRKAG3_I199V	0.00184754	0.565855	0.908636	2
XLOC_025459	SLC37A4	9	9	PRKAG3_T30N	0.0106694	0.165202	0.827438	2
XLOC_025579	NUAK2	9	1	PRKAG3_I199V	0.00804275	0.24689	0.846898	0
XLOC_025579	NUAK2	9	1	PRKAG3_T30N	0.0141305	0.122505	0.827438	0
XLOC_025638	PON3	9	9	PRKAG3_I199V	0.0011339	0.675797	0.932423	4
XLOC_025638	PON3	9	9	PRKAG3_T30N	0.0102801	0.242754	0.841256	4
XLOC_025837	TPR	9	9	PRKAG3_I199V	0.00469838	0.36011	0.859059	2
XLOC_025837	TPR	9	9	PRKAG3_T30N	0.0088735	0.206435	0.827438	2
XLOC_025851	TATDN3	9	9	PRKAG3_I199V	0.000536828	0.766269	0.944012	2
XLOC_025851	TATDN3	9	9	PRKAG3_T30N	0.0131285	0.136423	0.827438	0
XLOC_002485	ENSSSCG00000034443	10	10	PRKAG3_I199V	2.37125e-05	0.950718	0.963642	20
XLOC_002485	ENSSSCG00000034443	10	10	PRKAG3_T30N	0.000468622	0.785936	0.946016	20
XLOC_002546	TNNI1	10	10	PRKAG3_I199V	0.00143973	0.633655	0.926377	11
XLOC_002546	TNNI1	10	10	PRKAG3_T30N	0.0110583	0.191574	0.827438	12
XLOC_002672	ACBD7	10	10	PRKAG3_I199V	1.08296e-05	0.965392	0.963642	128
XLOC_002672	ACBD7	10	10	PRKAG3_T30N	0.00755489	0.315222	0.859059	127
XLOC_002709	SSC10:56.77*	10	10	PRKAG3_I199V	0.0104848	0.203368	0.827438	0
XLOC_002709	SSC10:56.77*	10	10	PRKAG3_T30N	0.0027583	0.528852	0.897734	0
XLOC_002739	SSC10:66.06*	10	10	PRKAG3_I199V	0.000218346	0.855139	0.956039	5
XLOC_002739	SSC10:66.06*	10	10	PRKAG3_T30N	0.000687938	0.762572	0.944012	5
XLOC_002752	CDC73	10	10	PRKAG3_I199V	0.0182283	0.080351	0.827438	4
XLOC_002752	CDC73	10	10	PRKAG3_T30N	0.00303062	0.481428	0.886473	4
XLOC_002771	ENSSSCG00000038539	10	10	PRKAG3_I199V	0.00666903	0.312582	0.859059	7
XLOC_002771	ENSSSCG00000038539	10	10	PRKAG3_T30N	9.74164e-07	0.990803	0.96648	7
XLOC_002883	CTSL	10	10	PRKAG3_I199V	0.00183232	0.598457	0.909309	6
XLOC_002883	CTSL	10	10	PRKAG3_T30N	8.88497e-05	0.914409	0.963642	6
XLOC_002916	ACO1	10	10	PRKAG3_I199V	0.00779662	0.27234	0.846898	26
XLOC_002916	ACO1	10	10	PRKAG3_T30N	0.021598	0.0801486	0.827438	26
XLOC_002944	SSC10:41.79*	10	6, 10	PRKAG3_I199V	0.0024294	0.51847	0.897734	126
XLOC_002944	SSC10:41.79*	10	6, 10	PRKAG3_T30N	0.000210592	0.867584	0.956092	126
XLOC_003018	PARD3	10	10	PRKAG3_I199V	0.000260188	0.840437	0.953918	4
XLOC_003018	PARD3	10	10	PRKAG3_T30N	0.0121196	0.191782	0.827438	4
XLOC_003019	CUL2	10	10	PRKAG3_I199V	0.00088625	0.714129	0.932423	0
XLOC_003019	CUL2	10	10	PRKAG3_T30N	0.0203999	0.0804211	0.827438	0
XLOC_003040	PFKFB3	10	15	PRKAG3_I199V	0.00301554	0.478389	0.886473	2
XLOC_003040	PFKFB3	10	15	PRKAG3_T30N	0.0151344	0.111216	0.827438	2
XLOC_003104	PARP4	11	11	PRKAG3_I199V	0.00031428	0.828959	0.953918	25
XLOC_003104	PARP4	11	11	PRKAG3_T30N	0.000192051	0.873306	0.959249	25
XLOC_003156	SERTM1	11	1	PRKAG3_I199V	7.79688e-07	0.991227	0.96648	0
XLOC_003156	SERTM1	11	1	PRKAG3_T30N	0.0127109	0.168246	0.827438	0
XLOC_003196	MED4	11	11	PRKAG3_I199V	0.00247622	0.537746	0.900281	3
XLOC_003196	MED4	11	11	PRKAG3_T30N	0.0136292	0.178527	0.827438	3
XLOC_003208	KCTD4	11	11	PRKAG3_I199V	0.00275898	0.519463	0.897734	6
XLOC_003208	KCTD4	11	11	PRKAG3_T30N	0.0394237	0.0210251	0.557815	6
XLOC_003223	ELF1	11	3, 11	PRKAG3_I199V	0.00087852	0.716432	0.932423	9
XLOC_003223	ELF1	11	3, 11	PRKAG3_T30N	0.0302916	0.0412182	0.67732	9
XLOC_003254	ENSSSCG00000031288	11	11	PRKAG3_I199V	5.01702e-05	0.928395	0.963642	1
XLOC_003254	ENSSSCG00000031288	11	11	PRKAG3_T30N	0.0146813	0.13238	0.827438	0
XLOC_003308	ITGBL1	11	11	PRKAG3_I199V	0.00111917	0.669536	0.932423	2
XLOC_003308	ITGBL1	11	11	PRKAG3_T30N	0.0005842	0.757557	0.944012	2
XLOC_003310	METTL21C	11	11	PRKAG3_I199V	0.00544867	0.36207	0.859059	7
XLOC_003310	METTL21C	11	11	PRKAG3_T30N	0.00220294	0.585116	0.909309	7
XLOC_003365	SSC11:2.19*	11	11	PRKAG3_I199V	0.00678189	0.307371	0.859059	15
XLOC_003365	SSC11:2.19*	11	11	PRKAG3_T30N	0.00341214	0.506726	0.897734	15
XLOC_003442	WDFY2	11	11	PRKAG3_I199V	4.3617e-06	0.979299	0.966412	17
XLOC_003442	WDFY2	11	11	PRKAG3_T30N	0.00913549	0.235745	0.841256	16
XLOC_003478	COG3	11	11	PRKAG3_I199V	0.00928323	0.223077	0.827611	6
XLOC_003478	COG3	11	11	PRKAG3_T30N	0.00535709	0.402908	0.869197	6
XLOC_003483	NUFIP1	11	11	PRKAG3_I199V	0.017962	0.0858525	0.827438	7
XLOC_003483	NUFIP1	11	11	PRKAG3_T30N	0.000158986	0.87726	0.959624	7
XLOC_003567	DOCK9	11	11	PRKAG3_I199V	0.00127792	0.650287	0.932423	3
XLOC_003567	DOCK9	11	11	PRKAG3_T30N	0.00219385	0.59276	0.909309	3
XLOC_003661	OGFOD3	12	12	PRKAG3_I199V	0.0181652	0.0888281	0.827438	3
XLOC_003661	OGFOD3	12	12	PRKAG3_T30N	0.00297323	0.535768	0.900281	3
XLOC_003721	MXRA7	12	12	PRKAG3_I199V	0.009988	0.213725	0.827438	3
XLOC_003721	MXRA7	12	12	PRKAG3_T30N	0.0521075	0.00398469	0.274865	3
XLOC_003837	EFTUD2	12	12	PRKAG3_I199V	0.0328205	0.0204902	0.557815	14
XLOC_003837	EFTUD2	12	12	PRKAG3_T30N	0.00768118	0.312604	0.859059	15
XLOC_003970	PNPO	12	12	PRKAG3_I199V	0.00710876	0.274641	0.846898	45
XLOC_003970	PNPO	12	12	PRKAG3_T30N	0.00153465	0.653031	0.932423	48
XLOC_004000	ENSSSCG00000028962	12	12	PRKAG3_I199V	0.000111271	0.896671	0.963527	93
XLOC_004000	ENSSSCG00000028962	12	12	PRKAG3_T30N	0.000628057	0.765218	0.944012	93
XLOC_004016	NME2	12	12	PRKAG3_I199V	0.00398713	0.438128	0.883553	7
XLOC_004016	NME2	12	12	PRKAG3_T30N	0.0213525	0.084703	0.827438	7
XLOC_004080	5S_RRNA	12	11	PRKAG3_I199V	0.00553073	0.337973	0.859059	0
XLOC_004080	5S_RRNA	12	11	PRKAG3_T30N	0.000625984	0.747984	0.941845	0
XLOC_004093	NLE1	12	3	PRKAG3_I199V	0.00713534	0.284018	0.846898	0
XLOC_004093	NLE1	12	3	PRKAG3_T30N	0.00210579	0.570082	0.90877	0
XLOC_004192	CAMTA2	12	12	PRKAG3_I199V	0.0312869	0.018001	0.557815	5
XLOC_004192	CAMTA2	12	12	PRKAG3_T30N	3.15425e-05	0.948346	0.963642	5
XLOC_004229	EFNB3	12	8	PRKAG3_I199V	0.00381327	0.441034	0.883553	2
XLOC_004229	EFNB3	12	8	PRKAG3_T30N	2.94651e-05	0.947303	0.963642	2
XLOC_004317	TBCD	12	12	PRKAG3_I199V	0.00031485	0.827926	0.953918	3
XLOC_004317	TBCD	12	12	PRKAG3_T30N	0.00240722	0.559584	0.907332	3
XLOC_004320	FOXK2	12	12	PRKAG3_I199V	0.00122431	0.661989	0.932423	11
XLOC_004320	FOXK2	12	12	PRKAG3_T30N	0.000646899	0.7611	0.944012	11
XLOC_004327	LRRC45	12	12	PRKAG3_I199V	0.00473678	0.36333	0.859059	20
XLOC_004327	LRRC45	12	12	PRKAG3_T30N	0.0206818	0.0929557	0.827438	21
XLOC_004495	SLC25A39	12	12	PRKAG3_I199V	0.00017561	0.866239	0.956092	74
XLOC_004495	SLC25A39	12	12	PRKAG3_T30N	0.0227419	0.0822254	0.827438	60
XLOC_004611	ENSSSCG00000039259	12	12	PRKAG3_I199V	0.0116672	0.138549	0.827438	44
XLOC_004611	ENSSSCG00000039259	12	12	PRKAG3_T30N	0.00221732	0.580989	0.90877	44
XLOC_004612	SSC12:26.61*	12	12, 15	PRKAG3_I199V	0.014221	0.139291	0.827438	9
XLOC_004612	SSC12:26.61*	12	12, 15	PRKAG3_T30N	0.00709266	0.320988	0.859059	10
XLOC_004688	ACACA	12	12	PRKAG3_I199V	0.00106226	0.688742	0.932423	2
XLOC_004688	ACACA	12	12	PRKAG3_T30N	0.00893625	0.257292	0.846898	2
XLOC_004699	SSC12:39.38*	12	12	PRKAG3_I199V	0.000189272	0.864466	0.956092	12
XLOC_004699	SSC12:39.38*	12	12	PRKAG3_T30N	0.00117244	0.684628	0.932423	12
XLOC_004942	SPECC1	12	12	PRKAG3_I199V	0.0197975	0.0791361	0.827438	0
XLOC_004942	SPECC1	12	12	PRKAG3_T30N	4.31414e-05	0.940052	0.963642	0
XLOC_004965	ENSSSCG00000035671	12	12	PRKAG3_I199V	0.00867018	0.243912	0.841256	24
XLOC_004965	ENSSSCG00000035671	12	12	PRKAG3_T30N	0.00420558	0.451525	0.886473	24
XLOC_005019	GALNT15	13	13	PRKAG3_I199V	0.0520642	0.00277205	0.274865	16
XLOC_005019	GALNT15	13	13	PRKAG3_T30N	0.00126822	0.684417	0.932423	18
XLOC_005078	GOLGA4	13	9	PRKAG3_I199V	0.00942304	0.22108	0.827611	6
XLOC_005078	GOLGA4	13	9	PRKAG3_T30N	0.00192221	0.606104	0.909309	6
XLOC_005125	ZNF662	13	13	PRKAG3_I199V	0.000164857	0.874756	0.959314	32
XLOC_005125	ZNF662	13	13	PRKAG3_T30N	0.00884428	0.2668	0.846898	32
XLOC_005148	SACM1L	13	13	PRKAG3_I199V	0.0191224	0.0884857	0.827438	79
XLOC_005148	SACM1L	13	13	PRKAG3_T30N	2.85857e-05	0.951171	0.963642	79
XLOC_005269	SSC13:50.44*	13	13	PRKAG3_I199V	0.00809848	0.262018	0.846898	0
XLOC_005269	SSC13:50.44*	13	13	PRKAG3_T30N	0.00653234	0.326936	0.859059	0
XLOC_005370	CDV3	13	13	PRKAG3_I199V	0.011305	0.166109	0.827438	22
XLOC_005370	CDV3	13	13	PRKAG3_T30N	0.00727548	0.326101	0.859059	23
XLOC_005895	NUDT16	13	13	PRKAG3_I199V	0.00564865	0.347051	0.859059	3
XLOC_005895	NUDT16	13	13	PRKAG3_T30N	0.00105369	0.689783	0.932423	3
XLOC_006009	ENSSSCG00000011329	13	13	PRKAG3_I199V	0.0159021	0.10834	0.827438	5
XLOC_006009	ENSSSCG00000011329	13	13	PRKAG3_T30N	0.0133876	0.184147	0.827438	5
XLOC_006024	PLXNB1	13	13	PRKAG3_I199V	0.003934	0.427578	0.871878	10
XLOC_006024	PLXNB1	13	13	PRKAG3_T30N	0.000132008	0.896088	0.963527	10
XLOC_006129	SUCLG2	13	15	PRKAG3_I199V	0.000980236	0.698592	0.932423	3
XLOC_006129	SUCLG2	13	15	PRKAG3_T30N	0.0481948	0.00961026	0.414323	0
XLOC_006202	FGD5	13	13	PRKAG3_I199V	0.000975796	0.700633	0.932423	55
XLOC_006202	FGD5	13	13	PRKAG3_T30N	0.000301641	0.843522	0.953918	55
XLOC_006221	CHCHD6	13	13	PRKAG3_I199V	0.00314458	0.454921	0.886473	32
XLOC_006221	CHCHD6	13	13	PRKAG3_T30N	0.00611584	0.295346	0.846898	32
XLOC_006409	SSC13:121.55*	13	2, 10, 11, 16	PRKAG3_I199V	0.00959397	0.205581	0.827438	0
XLOC_006409	SSC13:121.55*	13	2, 10, 11, 16	PRKAG3_T30N	0.00350963	0.443855	0.88489	0
XLOC_006452	ENSSSCG00000034990	13	10	PRKAG3_I199V	0.00767185	0.258873	0.846898	0
XLOC_006452	ENSSSCG00000034990	13	10	PRKAG3_T30N	0.037464	0.0112962	0.458361	0
XLOC_006457	LSG1	13	13	PRKAG3_I199V	0.0184359	0.0672176	0.827438	8
XLOC_006457	LSG1	13	13	PRKAG3_T30N	0.00978255	0.249373	0.846898	7
XLOC_006519	POGLUT1	13	13	PRKAG3_I199V	0.0138493	0.11027	0.827438	93
XLOC_006519	POGLUT1	13	13	PRKAG3_T30N	0.00506774	0.406741	0.870326	97
XLOC_006548	SSC13:146.75*	13	13	PRKAG3_I199V	0.00573459	0.348415	0.859059	11
XLOC_006548	SSC13:146.75*	13	13	PRKAG3_T30N	0.00831117	0.288939	0.846898	11
XLOC_006664	SSC13:170.73*	13	13	PRKAG3_I199V	0.0314856	0.0204727	0.557815	0
XLOC_006664	SSC13:170.73*	13	13	PRKAG3_T30N	0.0311509	0.0208229	0.557815	0
XLOC_006755	SSC13:202.46*	13	2, 11	PRKAG3_I199V	0.0049457	0.380778	0.859059	0
XLOC_006755	SSC13:202.46*	13	2, 11	PRKAG3_T30N	0.0169673	0.111774	0.827438	0
XLOC_006885	ENSSSCG00000009631	14	6, 14	PRKAG3_I199V	0.000936541	0.706612	0.932423	16
XLOC_006885	ENSSSCG00000009631	14	6, 14	PRKAG3_T30N	0.000796074	0.746742	0.941845	16
XLOC_006907	ESCO2	14	2, 10, 11, 16	PRKAG3_I199V	0.00689833	0.283835	0.846898	2
XLOC_006907	ESCO2	14	2, 10, 11, 16	PRKAG3_T30N	0.00366317	0.434141	0.880798	2
XLOC_006956	SSC14:22.59*	14	1	PRKAG3_I199V	0.00305933	0.47526	0.886473	0
XLOC_006956	SSC14:22.59*	14	1	PRKAG3_T30N	0.00465233	0.376333	0.859059	0
XLOC_007018	CIT	14	15	PRKAG3_I199V	0.00149007	0.635968	0.927467	4
XLOC_007018	CIT	14	15	PRKAG3_T30N	0.0104515	0.223159	0.827611	4
XLOC_007022	TAOK3	14	1, 17	PRKAG3_I199V	0.00100282	0.693466	0.932423	1
XLOC_007022	TAOK3	14	1, 17	PRKAG3_T30N	0.00242428	0.550152	0.902831	1
XLOC_007024	WSB2	14	14	PRKAG3_I199V	0.00197022	0.56369	0.908636	0
XLOC_007024	WSB2	14	14	PRKAG3_T30N	0.000779402	0.748231	0.941845	0
XLOC_007212	ZDHHC8	14	11	PRKAG3_I199V	0.00141173	0.641726	0.931923	0
XLOC_007212	ZDHHC8	14	11	PRKAG3_T30N	0.00422545	0.423042	0.871878	0
XLOC_007233	TARBP1	14	14	PRKAG3_I199V	0.00596642	0.344839	0.859059	2
XLOC_007233	TARBP1	14	14	PRKAG3_T30N	0.00127503	0.680928	0.932423	2
XLOC_007362	SNCG	14	14	PRKAG3_I199V	0.000228912	0.847286	0.954999	35
XLOC_007362	SNCG	14	14	PRKAG3_T30N	0.000747561	0.730578	0.939381	35
XLOC_007372	SSC14:89.4*	14	8	PRKAG3_I199V	0.00554675	0.350436	0.859059	0
XLOC_007372	SSC14:89.4*	14	8	PRKAG3_T30N	0.0015764	0.624284	0.922124	0
XLOC_007482	HIF1AN	14	14	PRKAG3_I199V	0.0151149	0.120415	0.827438	37
XLOC_007482	HIF1AN	14	14	PRKAG3_T30N	0.000127793	0.894831	0.963527	37
XLOC_007547	SSC14:122.58*	14	14	PRKAG3_I199V	0.00064809	0.753321	0.944012	5
XLOC_007547	SSC14:122.58*	14	14	PRKAG3_T30N	0.001183	0.689586	0.932423	5
XLOC_007556	CASP7	14	14	PRKAG3_I199V	9.95605e-05	0.899969	0.963527	18
XLOC_007556	CASP7	14	14	PRKAG3_T30N	5.29931e-05	0.934162	0.963642	18
XLOC_007559	NHLRC2	14	14	PRKAG3_I199V	0.00096468	0.686635	0.932423	1
XLOC_007559	NHLRC2	14	14	PRKAG3_T30N	0.0021229	0.549783	0.902831	1
XLOC_007564	TRUB1	14	14	PRKAG3_I199V	0.000680105	0.747381	0.941845	5
XLOC_007564	TRUB1	14	14	PRKAG3_T30N	0.0118436	0.203996	0.827438	5
XLOC_007627	JAKMIP3	14	14	PRKAG3_I199V	0.00390626	0.438441	0.883553	4
XLOC_007627	JAKMIP3	14	14	PRKAG3_T30N	0.00399801	0.468473	0.886473	0
XLOC_007679	ENSSSCG00000034561	14	14	PRKAG3_I199V	0.000888217	0.699138	0.932423	2
XLOC_007679	ENSSSCG00000034561	14	14	PRKAG3_T30N	0.0116637	0.15773	0.827438	2
XLOC_007680	ENSSSCG00000034561	14	14	PRKAG3_I199V	0.01377	0.141899	0.827438	0
XLOC_007680	ENSSSCG00000034561	14	14	PRKAG3_T30N	0.0129401	0.186716	0.827438	1
XLOC_007832	CCDC60	14	15	PRKAG3_I199V	0.00042282	0.798353	0.94914	2
XLOC_007832	CCDC60	14	15	PRKAG3_T30N	0.0160198	0.145968	0.827438	0
XLOC_007850	OAS2	14	14	PRKAG3_I199V	0.000424381	0.788933	0.946016	29
XLOC_007850	OAS2	14	14	PRKAG3_T30N	2.71323e-05	0.952398	0.963642	29
XLOC_007936	EIF4ENIF1	14	7	PRKAG3_I199V	7.63652e-06	0.971883	0.963642	1
XLOC_007936	EIF4ENIF1	14	7	PRKAG3_T30N	0.023412	0.0441858	0.67732	1
XLOC_008057	MRLN	14	15	PRKAG3_I199V	0.00452786	0.407775	0.870326	4
XLOC_008057	MRLN	14	15	PRKAG3_T30N	0.0315763	0.0353915	0.645419	3
XLOC_008285	ENSSSCG00000037185	14	14	PRKAG3_I199V	0.0079986	0.262813	0.846898	38
XLOC_008285	ENSSSCG00000037185	14	14	PRKAG3_T30N	0.000538428	0.792466	0.946016	38
XLOC_008313	CWF19L1	14	10	PRKAG3_I199V	0.00146867	0.63347	0.926377	0
XLOC_008313	CWF19L1	14	10	PRKAG3_T30N	0.0101323	0.218052	0.827438	0
XLOC_008398	PRDX3	14	14	PRKAG3_I199V	0.00653281	0.281115	0.846898	13
XLOC_008398	PRDX3	14	14	PRKAG3_T30N	0.00443179	0.373805	0.859059	13
XLOC_008618	ING2	15	15	PRKAG3_I199V	2.0455e-07	0.995453	0.96648	16
XLOC_008618	ING2	15	15	PRKAG3_T30N	0.0200034	0.10531	0.827438	13
XLOC_008649	SSC15:48.94*	15	15	PRKAG3_I199V	0.0148252	0.128822	0.827438	1
XLOC_008649	SSC15:48.94*	15	15	PRKAG3_T30N	0.00787439	0.290204	0.846898	3
XLOC_008662	GSR	15	15	PRKAG3_I199V	0.013971	0.13891	0.827438	27
XLOC_008662	GSR	15	15	PRKAG3_T30N	0.0364189	0.0267583	0.566298	0
XLOC_008682	SAP130	15	15	PRKAG3_I199V	0.00851097	0.233148	0.837634	0
XLOC_008682	SAP130	15	15	PRKAG3_T30N	0.0155385	0.103737	0.827438	0
XLOC_008728	CERS6	15	15	PRKAG3_I199V	0.029188	0.0252776	0.566298	31
XLOC_008728	CERS6	15	15	PRKAG3_T30N	0.00301817	0.529685	0.897734	38
XLOC_008759	RAPGEF4	15	15	PRKAG3_I199V	0.00525556	0.373538	0.859059	92
XLOC_008759	RAPGEF4	15	15	PRKAG3_T30N	0.0518553	0.00361431	0.274865	53
XLOC_008877	PARD3B	15	15	PRKAG3_I199V	0.0358586	0.0180752	0.557815	0
XLOC_008877	PARD3B	15	15	PRKAG3_T30N	0.0574901	0.0044315	0.277896	0
XLOC_008922	ARPC2	15	10	PRKAG3_I199V	0.000763071	0.729002	0.939381	0
XLOC_008922	ARPC2	15	10	PRKAG3_T30N	0.0245836	0.0438107	0.67732	0
XLOC_008948	ENSSSCG00000016215	15	15	PRKAG3_I199V	0.00180034	0.593975	0.909309	6
XLOC_008948	ENSSSCG00000016215	15	15	PRKAG3_T30N	0.0731752	0.00121508	0.209541	6
XLOC_008952	DES	15	15	PRKAG3_I199V	0.00492092	0.381083	0.859059	0
XLOC_008952	DES	15	15	PRKAG3_T30N	0.0573421	0.00370894	0.274865	0
XLOC_008954	SSC15:121.45*	15	15	PRKAG3_I199V	0.00306448	0.488924	0.886473	6
XLOC_008954	SSC15:121.45*	15	15	PRKAG3_T30N	0.0668886	0.00100435	0.209541	0
XLOC_009260	WRN	15	15	PRKAG3_I199V	0.00703021	0.288678	0.846898	77
XLOC_009260	WRN	15	15	PRKAG3_T30N	0.0859977	0.000476553	0.164364	40
XLOC_009535	ENSSSCG00000016215	15	15	PRKAG3_I199V	0.00120722	0.66597	0.932423	4
XLOC_009535	ENSSSCG00000016215	15	15	PRKAG3_T30N	0.0301343	0.0340185	0.645419	4
XLOC_009608	ILKAP	15	15	PRKAG3_I199V	0.00167351	0.607699	0.909309	9
XLOC_009608	ILKAP	15	15	PRKAG3_T30N	0.0162002	0.117265	0.827438	8
XLOC_009678	ANKRD33B	16	16	PRKAG3_I199V	0.00509984	0.367594	0.859059	21
XLOC_009678	ANKRD33B	16	16	PRKAG3_T30N	0.00264425	0.554225	0.905936	21
XLOC_009686	ENSSSCG00000034022	16	16	PRKAG3_I199V	0.00663633	0.270994	0.846898	49
XLOC_009686	ENSSSCG00000034022	16	16	PRKAG3_T30N	0.00382811	0.470944	0.886473	47
XLOC_009706	RAI14	16	6	PRKAG3_I199V	7.07934e-05	0.913024	0.963642	0
XLOC_009706	RAI14	16	6	PRKAG3_T30N	0.00147618	0.61587	0.915596	0
XLOC_009808	CDK7	16	16	PRKAG3_I199V	0.00985122	0.210257	0.827438	1
XLOC_009808	CDK7	16	16	PRKAG3_T30N	0.00551213	0.370205	0.859059	1
XLOC_009875	FAM114A2	16	6, 7, 10	PRKAG3_I199V	9.98702e-06	0.967934	0.963642	13
XLOC_009875	FAM114A2	16	6, 7, 10	PRKAG3_T30N	0.000562685	0.767015	0.944012	13
XLOC_009999	FGF10	16	2, 11	PRKAG3_I199V	0.00924191	0.227429	0.831152	0
XLOC_009999	FGF10	16	2, 11	PRKAG3_T30N	0.00726567	0.288376	0.846898	2
XLOC_010016	SSC16:34.02*	16	2, 10, 11, 16	PRKAG3_I199V	0.00742474	0.265439	0.846898	7
XLOC_010016	SSC16:34.02*	16	2, 10, 11, 16	PRKAG3_T30N	0.000344346	0.81037	0.949532	7
XLOC_010024	DHX29	16	5	PRKAG3_I199V	9.15373e-06	0.968703	0.963642	0
XLOC_010024	DHX29	16	5	PRKAG3_T30N	5.62178e-05	0.924182	0.963642	0
XLOC_010112	MAT2B	16	16	PRKAG3_I199V	0.0141543	0.139309	0.827438	5
XLOC_010112	MAT2B	16	16	PRKAG3_T30N	0.0146789	0.148695	0.827438	5
XLOC_010253	SSC17:11.98*	17	17	PRKAG3_I199V	0.00479601	0.392361	0.868361	3
XLOC_010253	SSC17:11.98*	17	17	PRKAG3_T30N	0.00887941	0.262313	0.846898	4
XLOC_010265	MCM8	17	17	PRKAG3_I199V	0.00499504	0.366372	0.859059	40
XLOC_010265	MCM8	17	17	PRKAG3_T30N	0.00409446	0.465044	0.886473	41
XLOC_010339	SIGLEC1	17	17	PRKAG3_I199V	0.00286686	0.503324	0.897734	0
XLOC_010339	SIGLEC1	17	17	PRKAG3_T30N	0.00412063	0.426048	0.871878	9
XLOC_010356	ENSSSCG00000027665	17	3	PRKAG3_I199V	0.00337	0.472318	0.886473	0
XLOC_010356	ENSSSCG00000027665	17	3	PRKAG3_T30N	0.0174359	0.114175	0.827438	0
XLOC_010361	SSC17:33.94*	17	2, 11	PRKAG3_I199V	0.00411333	0.408792	0.870326	2
XLOC_010361	SSC17:33.94*	17	2, 11	PRKAG3_T30N	0.0188146	0.0743405	0.827438	2
XLOC_010365	SSC17:34.16*	17	17	PRKAG3_I199V	0.0016362	0.606782	0.909309	0
XLOC_010365	SSC17:34.16*	17	17	PRKAG3_T30N	0.000768373	0.732269	0.939381	0
XLOC_010432	MMP24	17	17	PRKAG3_I199V	0.000375747	0.804142	0.949532	0
XLOC_010432	MMP24	17	17	PRKAG3_T30N	0.000892248	0.701981	0.932423	0
XLOC_010495	YWHAB	17	17	PRKAG3_I199V	0.0033471	0.472386	0.886473	1
XLOC_010495	YWHAB	17	17	PRKAG3_T30N	0.00775283	0.296638	0.846898	1
XLOC_010657	ENSSSCG00000036785	17	17	PRKAG3_I199V	0.00204028	0.577448	0.90877	4
XLOC_010657	ENSSSCG00000036785	17	17	PRKAG3_T30N	0.0181158	0.101512	0.827438	4
XLOC_010664	ENSSSCG00000006996	17	17	PRKAG3_I199V	0.0189808	0.0824775	0.827438	3
XLOC_010664	ENSSSCG00000006996	17	17	PRKAG3_T30N	3.1546e-05	0.9446	0.963642	3
XLOC_010757	APMAP	17	17	PRKAG3_I199V	0.00418462	0.42476	0.871878	2
XLOC_010757	APMAP	17	17	PRKAG3_T30N	2.55585e-05	0.954024	0.963642	2
XLOC_010796	SDCBP2	17	17	PRKAG3_I199V	0.00611346	0.323158	0.859059	126
XLOC_010796	SDCBP2	17	17	PRKAG3_T30N	9.0669e-06	0.972727	0.963642	126
XLOC_010864	SAMHD1	17	17	PRKAG3_I199V	9.69813e-06	0.969535	0.963642	18
XLOC_010864	SAMHD1	17	17	PRKAG3_T30N	0.00230923	0.575413	0.90877	17
XLOC_011015	GMEB2	17	17	PRKAG3_I199V	0.000172754	0.869047	0.956092	27
XLOC_011015	GMEB2	17	17	PRKAG3_T30N	1.65699e-05	0.963199	0.963642	27
XLOC_011089	TMEM176B	18	2, 3, 10, 11, 16	PRKAG3_I199V	0.00697335	0.281843	0.846898	9
XLOC_011089	TMEM176B	18	2, 3, 10, 11, 16	PRKAG3_T30N	0.00298603	0.480885	0.886473	11
XLOC_011134	SSC18:10.65*	18	18	PRKAG3_I199V	0.00317288	0.487055	0.886473	2
XLOC_011134	SSC18:10.65*	18	18	PRKAG3_T30N	0.00347954	0.483517	0.886473	2
XLOC_011147	WDR91	18	18	PRKAG3_I199V	0.000349191	0.817617	0.951647	63
XLOC_011147	WDR91	18	18	PRKAG3_T30N	0.00613572	0.373064	0.859059	63
XLOC_011589	MINDY4	18	18	PRKAG3_I199V	0.000158762	0.877822	0.959624	3
XLOC_011589	MINDY4	18	18	PRKAG3_T30N	0.00589459	0.372653	0.859059	3
XLOC_011620	SSC18:46.79*	18	18	PRKAG3_I199V	0.00538269	0.363943	0.859059	1
XLOC_011620	SSC18:46.79*	18	18	PRKAG3_T30N	0.00273133	0.5462	0.902831	1

## Sheet: Table S6
Table S6. Comparison of RT-qPCR and RNA-seq CHRNA9 gene expression
	Estimate	SdError	Test Statistic	p-value
RT-qPCR1
DIAS0000678	150.888	30.6278	4.9265	8.37158e-07
Contrasts
A vs B	2.19258	0.673111	3.25738	0.00112447
AA vs AB	0.857167	0.680977	1.25873	0.208127
AA vs BB	3.321	0.70729	4.69539	2.66099e-06
AB vs BB	2.46383	0.731735	3.36712	0.00075959
RNA-seq2
DIAS0000678	-141.551	30.7743	-4.59963	4.23237e-06
Contrasts
A vs B	-1.34555	0.664034	-2.02633	0.0427305
AA vs AB	-0.894401	0.564919	-1.58324	0.113367
AA vs BB	-3.06872	0.69639	-4.40661	1.05001e-05
AB vs BB	-2.17432	0.628231	-3.46102	0.000538133
1∆Ct values for CHRNA9 gene expression obtained with RT-qPCR.
2Log-cpm for CHRNA9 gene expression obtained with RNA-seq.

## Sheet: Table S7
Table S7. Summary statistics of carcass composition phenotypes for the MSUPRP and the subsample used in this study
Phenotype			Symbol	F2 Population1			Subsample2
				N3	Mean4	SD5	N3	Mean4	SD5
Growth
	Body Weight, kg
		0-wk	wt_birth	960	1.53154	0.316947	168	1.52488	0.328232
		3-wk	wt_3wk	960	5.68389	1.47906	168	5.79673	1.35752
		6-wk	wt_6wk	959	12.0494	2.84381	168	12.2696	2.59546
		10-wk	wt_10wk	960	26.4529	4.83749	168	27.167	4.45241
		13-wk	wt_13wk	960	41.679	6.58983	168	42.9496	5.29874
		16-wk	wt_16wk	960	62.3111	8.25869	168	63.6906	6.3849
		19-wk	wt_10wk	960	80.839	9.83812	168	83.0482	7.85018
		22-wk	wt_22wk	960	100.114	10.8939	168	102.834	8.72198
	10th-Rib Back Fat, mm
		10-wk	bf10_10wk	960	7.95521	1.76988	168	8.26387	1.78603
		13-wk	bf10_13wk	960	9.72958	2.68091	168	10.0699	2.54201
		16-wk	bf10_16wk	960	12.3422	3.4367	168	12.7728	3.64159
		19-wk	bf10_19wk	960	15.9121	5.01647	168	16.7092	5.33064
		22-wk	bf10_22wk	960	19.8991	6.39659	168	20.6135	6.56383
	Last Rib Back Fat, mm
		10-wk	lrf_10wk	960	6.10886	1.06399	168	6.2322	0.97756
		13-wk	lrf_13wk	960	7.12622	1.37687	168	7.34631	1.32869
		16-wk	lrf_16wk	960	9.56805	2.27786	168	9.70363	2.09108
		19-wk	lrf_19wk	960	11.7996	3.30027	168	12.2053	3.17624
		22-wk	lrf_22wk	960	14.3655	4.15889	168	14.7018	3.91797
	Loin Muscle Area, cm2
		10-wk	lma_10wk	960	11.5605	2.53458	168	11.9868	2.38485
		13-wk	lma_13wk	960	16.9827	3.34325	168	17.4858	2.88739
		16-wk	lma_16wk	960	24.8539	3.81725	168	25.7268	3.47523
		19-wk	lma_19wk	960	31.4032	4.18596	168	32.7194	4.12011
		22-wk	lma_22wk	960	37.0832	4.81435	168	38.2202	4.80757
	Pre-processing
		10 - 22-wk ADG, g/d	ADG	954	878.038	105.416	167	905.156	88.8554
		Days to 105 kg	Days	960	157.356	13.6403	168	153.56	9.45586
		Total body fat tissue, kg	tofat	954	11.3147	3.1588	167	11.9224	2.88789
		fat-free total lean tissue, kg	fftoln	954	17.396	2.0166	167	17.9269	1.59285
		Empty body protein, kg	mtpro	954	6.80854	0.758348	167	10.2866	1.68686
		Empty body lipid, kg	mtfat	954	9.9609	1.91698	167	7.0006	0.608789
Carcass Composition
	Carcass Measure
		Off-Farm Body weight, kg	farm_wt	954	112.086	8.56668	168	111.341	10.2978
		Hot weight, kg	car_wt	954	81.8505	6.82082	168	79.4327	7.47279
		Length, cm	car_length	953	78.718	2.51546	168	79.5263	2.73587
		Number of Ribs	num_ribs	670	14.8269	0.845207	123	15.2114	0.715771
		Dressing Percentage, %	dress_ptg	952	1.84425	1.17486	168	1.35512	1.95552
		45-min temperature, C	temp_45m	953	39.4591	2.22269	168	37.8268	1.55531
		24-h temperature, C	temp_24h	951	2.90473	1.1838	168	1.99048	0.517159
	Carcass Merit
		First Rib Back Fat, mm	first_rib	865	40.6576	7.09081	87	41.4867	8.69303
		10th-Rib Back Fat, mm	car_bf10	947	24.1582	7.34735	166	24.1377	7.55105
		Last Rib Back Fat, mm	last_rib	953	28.682	6.43188	168	28.6657	5.95289
		Last Lumbar Vertebra Back Fat, mm	last_lum	952	22.249	6.22159	168	21.7215	6.42587
		Loin Muscle Area, cm2	car_lma	948	40.6082	4.72331	167	40.7247	4.00626
	Proximate Analysis
		Fat, %	fat	942	3.17911	1.39684	166	3.13262	1.2352
		Protein, %	protein	941	23.4376	1.13	165	23.3884	1.02659
	Primal Cut Weight
		Ham, kg	ham	953	9.63219	0.769242	168	9.15208	0.78751
		Loin Muscle, kg	loin	953	8.28694	0.830372	168	7.67982	0.776854
		Boston shoulder, kg	boston	953	3.90357	0.560518	168	3.02488	0.32495
		Picnic shoulder, kg	picnic	953	3.71584	0.570951	168	4.54524	0.473161
		Belly, kg	belly	953	5.02851	0.67399	168	4.7047	0.726062
		Spareribs, kg	spareribs	949	1.52777	0.198118	168	1.30583	0.155484
Meat Quality
	Subjective Measures for Color
		Color, 1 to 6	color	951	3.15773	0.815211	168	3.30952	0.824057
		Marbling, 1 to 10	marb	952	2.81828	0.843458	168	2.75893	0.70067
		Firmness, 1 to 5	firm	938	2.86354	0.789156	154	2.94805	0.788332
	Objective Measures for Color
		L*	L	906	53.7642	2.24251	168	53.2037	2.09987
		a*	a	906	17.2583	1.82573	168	16.7387	1.60307
		b*	b	906	9.11576	1.60837	168	9.19893	1.30771
	Laboratory Analysis
		Moisture, %	moisture	942	73.946	1.53609	166	73.9732	1.43701
		Drip loss, %	driploss	952	1.84425	1.17486	168	1.13042	0.758307
		Cook yield, %	cook_yield	942	77.2637	2.82929	167	78.0513	3.01366
		Warner-Bratzler shear force, kg	WBS	941	3.20848	0.687593	167	3.29651	0.762988
		45-min pH	ph_45m	940	6.37209	0.220956	168	6.41994	0.239146
		24-h pH	ph_24h	933	5.51292	0.139211	151	5.55132	0.154927
		45-min to 24-h pH decline	pH_dec	920	0.855511	0.222091	151	0.843377	0.227373
	Sensory Panel Analysis
		Juiciness, 1 to 8	juiciness	948	5.23438	0.590507	168	5.38899	0.575992
		Tenderness, 1 to 8	tenderness	948	5.55435	0.614795	168	5.50982	0.664684
		Overall tenderness, 1 to 8	overtend	948	5.62783	0.55399	168	5.59821	0.595088
		Connective tissue, 1 to 8	conn_tiss	948	6.38593	0.386719	168	6.31518	0.441673
		Off-flavor, 1 to 8	off_flavor	948	1.14185	0.206268	168	1.13363	0.200748
1 Michigan State University pig resource (MSU-PR) F2 population
2 Subsample from the MSU-PR F2 population selected based on the selective profiling scheme explained in methods
3 Number of animals with phenotypic record
4 Average value of phenotypic trait for the group of animals evaluated
5 Standard deviation of phenotypic trait for the group of animals evaluated
